# Supplementary material for: Physiological change alters endophytic bacterial community in clubroot of tumorous stem mustard infected by Plasmodiophora brassicae
Source: BMC Microbiol. 2020 Aug 6;20:244. doi: 10.1186/s12866-020-01930-4 (PMC7412676; doi:10.1186/s12866-020-01930-4)
Supplement: Supplementary file 1 — Additional file 1: Table S1. Taxonomy and distribution of the OTUs. Taxonomy at phylum, class, order, family, genus, species and OTU level. R, healthy roots. C, clubroots. The numbers in table cells are numbers of sequences of each OTU. [file 12866_2020_1930_MOESM1_ESM.xls]

## Sheet: OTU表
Domain	Kingdom	Phylum	Class	Order	Family	Genus	Species	OTU	C_1_1	C_1_2	C_1_3	C_1_4	C_1_5	C_2_1	C_2_2	C_2_3	C_2_4	C_2_5	C_3_1	C_3_2	C_3_3	C_3_4	C_3_5	R_1_1	R_1_2	R_1_3	R_1_4	R_1_5	R_2_1	R_2_2	R_2_3	R_2_4	R_2_5	R_3_1	R_3_2	R_3_3	R_3_4	R_3_5	SUM
d__Bacteria	k__norank_d__Bacteria	p__Proteobacteria	c__Alphaproteobacteria	o__Rhizobiales	f__Rhizobiaceae	g__Allorhizobium-Neorhizobium-Pararhizobium-Rhizobium	s__unclassified_g__Allorhizobium-Neorhizobium-Pararhizobium-Rhizobium	OTU55	5	8	21	10	3	1	12	2	1	0	3	0	3	5	3	0	0	0	0	0	0	0	0	1	0	0	0	0	0	0	78
d__Bacteria	k__norank_d__Bacteria	p__Proteobacteria	c__Gammaproteobacteria	o__Betaproteobacteriales	f__Burkholderiaceae	g__Noviherbaspirillum	s__uncultured_bacterium_g__Noviherbaspirillum	OTU1300	0	0	0	0	0	0	0	0	0	1	0	0	0	0	0	2	10	1	0	1	0	1	5	0	1	5	0	2	0	0	29
d__Bacteria	k__norank_d__Bacteria	p__Chloroflexi	c__Chloroflexia	o__Thermomicrobiales	f__Thermomicrobiaceae	g__Nitrolancea	s__uncultured_bacterium_g__Nitrolancea	OTU1454	0	0	0	0	0	0	0	0	0	0	0	0	0	0	0	0	0	0	5	3	1	1	1	5	1	4	1	81	1	1	105
d__Bacteria	k__norank_d__Bacteria	p__Proteobacteria	c__Alphaproteobacteria	o__Rhizobiales	f__Xanthobacteraceae	g__Ancylobacter	s__unclassified_g__Ancylobacter	OTU429	0	2	0	0	0	0	2	2	0	2	2	1	9	6	6	0	0	0	0	0	0	0	0	0	0	0	0	0	0	0	32
d__Bacteria	k__norank_d__Bacteria	p__Proteobacteria	c__Gammaproteobacteria	o__Betaproteobacteriales	f__Burkholderiaceae	g__Pigmentiphaga	s__uncultured_bacterium_g__Pigmentiphaga	OTU476	3	16	8	42	16	22	62	37	10	18	86	14	60	40	29	0	0	0	1	1	4	0	0	0	1	1	0	1	2	0	474
d__Bacteria	k__norank_d__Bacteria	p__Bacteroidetes	c__Bacteroidia	o__Sphingobacteriales	f__Sphingobacteriaceae	g__Pedobacter	s__unclassified_g__Pedobacter	OTU839	0	0	0	0	0	0	0	0	0	0	0	0	0	0	0	25	17	13	24	35	13	8	8	2	4	6	4	4	8	16	187
d__Bacteria	k__norank_d__Bacteria	p__Actinobacteria	c__Actinobacteria	o__Propionibacteriales	f__Nocardioidaceae	g__Kribbella	s__metagenome_g__Kribbella	OTU1597	0	0	0	0	0	0	0	0	2	1	0	2	0	0	0	98	79	63	21	54	55	17	90	28	27	26	21	20	55	329	988
d__Bacteria	k__norank_d__Bacteria	p__Proteobacteria	c__Gammaproteobacteria	o__Betaproteobacteriales	f__Burkholderiaceae	g__Herbaspirillum	s__Herbaspirillum_frisingense	OTU1278	0	2	1	2	0	16	54	8	5	4	3	2	4	0	11	16	22	85	218	48	186	80	30	36	80	21	13	18	63	11	1039
d__Bacteria	k__norank_d__Bacteria	p__Planctomycetes	c__Planctomycetacia	o__Gemmatales	f__Gemmataceae	g__norank_f__Gemmataceae	s__uncultured_planctomycete_g__norank_f__Gemmataceae	OTU980	0	0	0	0	0	0	0	0	0	0	0	0	0	0	0	5	2	0	13	6	2	8	10	10	2	1	12	11	5	0	87
d__Bacteria	k__norank_d__Bacteria	p__Actinobacteria	c__Actinobacteria	o__Micrococcales	f__Microbacteriaceae	g__Gryllotalpicola	s__uncultured_bacterium_g__Gryllotalpicola	OTU679	0	0	0	0	0	0	0	0	0	0	0	0	0	0	0	0	4	2	0	1	0	1	7	2	1	26	0	11	21	5	81
d__Bacteria	k__norank_d__Bacteria	p__Proteobacteria	c__Alphaproteobacteria	o__Rhizobiales	f__Xanthobacteraceae	g__unclassified_f__Xanthobacteraceae	s__unclassified_f__Xanthobacteraceae	OTU929	0	0	0	0	0	0	1	1	0	0	0	0	0	0	0	10	0	0	4	0	5	1	1	0	0	3	0	1	2	0	29
d__Bacteria	k__norank_d__Bacteria	p__Actinobacteria	c__Actinobacteria	o__Solirubrobacterales	f__Solirubrobacteraceae	g__Patulibacter	s__uncultured_Patulibacter_sp.	OTU242	0	0	1	3	0	0	2	6	1	1	13	4	4	1	4	1	0	0	0	0	0	0	0	0	0	0	0	0	0	0	41
d__Bacteria	k__norank_d__Bacteria	p__Patescibacteria	c__Saccharimonadia	o__Saccharimonadales	f__Saccharimonadaceae	g__norank_f__Saccharimonadaceae	s__uncultured_bacterium_g__norank_f__Saccharimonadaceae	OTU81	2	2	6	48	3	3	1	0	4	5	1	1	7	0	5	2	0	0	0	0	2	0	2	0	0	0	1	0	2	0	97
d__Bacteria	k__norank_d__Bacteria	p__Proteobacteria	c__Alphaproteobacteria	o__Rhodobacterales	f__Rhodobacteraceae	g__unclassified_f__Rhodobacteraceae	s__unclassified_f__Rhodobacteraceae	OTU126	17	5	5	2	4	22	1	14	28	16	9	14	2	1	7	0	0	0	0	0	0	0	0	0	0	0	0	0	0	0	147
d__Bacteria	k__norank_d__Bacteria	p__Proteobacteria	c__Alphaproteobacteria	o__Rhizobiales	f__Xanthobacteraceae	g__Pseudolabrys	s__metagenome_g__Pseudolabrys	OTU1522	1	1	2	1	0	0	5	0	1	0	1	1	6	0	1	12	29	10	30	25	17	20	26	10	17	22	9	3	16	7	273
d__Bacteria	k__norank_d__Bacteria	p__Proteobacteria	c__Gammaproteobacteria	o__Betaproteobacteriales	f__Burkholderiaceae	g__Hydrogenophaga	s__uncultured_Hydrogenophaga_sp._g__Hydrogenophaga	OTU263	110	26	85	151	151	19	121	68	181	81	213	81	139	1291	126	4	0	1	0	1	8	0	1	0	4	0	0	0	1	3	2866
d__Bacteria	k__norank_d__Bacteria	p__Proteobacteria	c__Deltaproteobacteria	o__Myxococcales	f__Nannocystaceae	g__Nannocystis	s__metagenome_g__Nannocystis	OTU152	0	0	7	4	0	1	166	5	3	27	35	1	1	3	3	0	0	0	0	0	0	0	0	0	0	0	0	0	0	0	256
d__Bacteria	k__norank_d__Bacteria	p__Bacteroidetes	c__Bacteroidia	o__Flavobacteriales	f__unclassified_o__Flavobacteriales	g__unclassified_o__Flavobacteriales	s__unclassified_o__Flavobacteriales	OTU33	13	36	26	3	1	0	0	0	0	0	0	1	1	0	0	0	0	0	0	0	0	0	0	0	0	0	0	0	0	0	81
d__Bacteria	k__norank_d__Bacteria	p__Bacteroidetes	c__Bacteroidia	o__Chitinophagales	f__Chitinophagaceae	g__norank_f__Chitinophagaceae	s__uncultured_bacterium_g__norank_f__Chitinophagaceae	OTU1337	0	0	0	0	0	0	0	0	0	0	0	0	0	0	1	0	2	5	0	1	0	0	0	0	4	6	0	0	1	1	21
d__Bacteria	k__norank_d__Bacteria	p__Actinobacteria	c__Actinobacteria	o__Micrococcales	f__Intrasporangiaceae	g__unclassified_f__Intrasporangiaceae	s__unclassified_f__Intrasporangiaceae	OTU686	3	1	1	6	4	4	18	6	6	11	2	3	23	1	10	76	149	145	95	73	105	135	91	87	146	32	188	39	75	70	1605
d__Bacteria	k__norank_d__Bacteria	p__Proteobacteria	c__Gammaproteobacteria	o__Pseudomonadales	f__Pseudomonadaceae	g__Pseudomonas	s__Pseudomonas_corrugata	OTU318	92	49	76	76	24	65	44	19	81	59	68	24	52	80	38	0	2	1	8	4	0	0	5	3	11	3	0	0	0	0	884
d__Bacteria	k__norank_d__Bacteria	p__Proteobacteria	c__Alphaproteobacteria	o__Acetobacterales	f__Acetobacteraceae	g__Acidiphilium	s__unclassified_g__Acidiphilium	OTU1433	0	0	0	0	0	0	0	0	0	0	0	0	0	0	0	0	1	0	2	3	1	5	6	4	0	0	2	8	1	0	33
d__Bacteria	k__norank_d__Bacteria	p__Bacteroidetes	c__Bacteroidia	o__Sphingobacteriales	f__Sphingobacteriaceae	g__Mucilaginibacter	s__uncultured_Mucilaginibacter_sp.	OTU785	0	0	0	0	0	0	0	0	0	0	0	0	0	0	0	0	0	9	3	2	0	20	0	8	2	3	37	5	3	11	103
d__Bacteria	k__norank_d__Bacteria	p__Patescibacteria	c__Saccharimonadia	o__Saccharimonadales	f__norank_o__Saccharimonadales	g__norank_f__norank_o__Saccharimonadales	s__uncultured_bacterium_g__norank_f__norank_o__Saccharimonadales	OTU1183	0	0	0	0	0	0	0	0	0	0	0	0	0	0	0	1	0	0	7	0	0	1	10	4	2	2	1	0	5	1	34
d__Bacteria	k__norank_d__Bacteria	p__Actinobacteria	c__Actinobacteria	o__Catenulisporales	f__Catenulisporaceae	g__Catenulispora	s__Catenulispora_acidiphila_DSM_44928	OTU1008	0	0	0	0	0	0	0	0	0	0	0	0	0	0	0	2	2	3	6	98	4	44	78	30	1	6	45	2	40	1	362
d__Bacteria	k__norank_d__Bacteria	p__Proteobacteria	c__Gammaproteobacteria	o__Enterobacteriales	f__Enterobacteriaceae	g__Pectobacterium	s__Pectobacterium_carotovorum_subsp._carotovorum_g__Pectobacterium	OTU374	32	1	71	5	35	30	283	88	177	152	24	407	264	9	59	0	1	0	0	0	0	0	0	0	0	0	0	1	0	0	1639
d__Bacteria	k__norank_d__Bacteria	p__Proteobacteria	c__Alphaproteobacteria	o__Rhizobiales	f__Beijerinckiaceae	g__Methylovirgula	s__uncultured_bacterium_g__Methylovirgula	OTU1607	0	0	0	0	0	0	0	0	1	0	0	0	0	0	0	24	8	8	45	18	8	10	14	34	2	14	28	20	6	15	255
d__Bacteria	k__norank_d__Bacteria	p__Planctomycetes	c__Planctomycetacia	o__Isosphaerales	f__Isosphaeraceae	g__Aquisphaera	s__uncultured_bacterium_g__Aquisphaera	OTU860	0	0	0	0	0	0	0	0	0	0	0	0	0	0	1	0	3	4	7	3	4	5	6	7	1	0	8	10	5	0	64
d__Bacteria	k__norank_d__Bacteria	p__Bacteroidetes	c__Bacteroidia	o__Sphingobacteriales	f__Sphingobacteriaceae	g__Nubsella	s__uncultured_bacterium_g__Nubsella	OTU27	1	10	1	8	1	0	1	0	2	0	0	1	3	0	0	0	0	0	0	1	0	0	0	0	1	1	0	3	0	0	34
d__Bacteria	k__norank_d__Bacteria	p__Proteobacteria	c__Alphaproteobacteria	o__Acetobacterales	f__Acetobacteraceae	g__unclassified_f__Acetobacteraceae	s__unclassified_f__Acetobacteraceae	OTU1430	0	0	0	0	0	0	0	1	0	0	1	0	0	0	0	13	14	6	9	12	2	8	13	2	3	19	4	61	7	5	180
d__Bacteria	k__norank_d__Bacteria	p__Proteobacteria	c__Gammaproteobacteria	o__Betaproteobacteriales	f__Burkholderiaceae	g__Janthinobacterium	s__Janthinobacterium_lividum	OTU39	306	1918	1432	103	124	105	1098	362	169	482	129	710	547	24	263	13	44	53	16	23	87	7	7	2	82	13	10	16	27	20	8192
d__Bacteria	k__norank_d__Bacteria	p__Proteobacteria	c__Gammaproteobacteria	o__Betaproteobacteriales	f__Burkholderiaceae	g__unclassified_f__Burkholderiaceae	s__unclassified_f__Burkholderiaceae	OTU420	2	1	5	4	8	2	4	0	0	0	1	1	1	5	3	1	0	0	0	0	0	0	0	0	0	0	0	0	0	0	38
d__Bacteria	k__norank_d__Bacteria	p__Patescibacteria	c__Saccharimonadia	o__Saccharimonadales	f__norank_o__Saccharimonadales	g__norank_f__norank_o__Saccharimonadales	s__unclassified_g__norank_f__norank_o__Saccharimonadales	OTU1478	0	0	0	0	0	0	0	0	0	0	0	0	0	0	0	1	1	0	1	2	0	5	0	3	0	0	1	6	0	0	20
d__Bacteria	k__norank_d__Bacteria	p__Proteobacteria	c__Alphaproteobacteria	o__Rhizobiales	f__Xanthobacteraceae	g__Rhodopseudomonas	s__unclassified_g__Rhodopseudomonas	OTU950	1	5	9	13	1	10	10	4	4	1	10	2	13	2	8	13	13	16	21	12	47	8	2	3	14	4	2	3	2	4	257
d__Bacteria	k__norank_d__Bacteria	p__Patescibacteria	c__Saccharimonadia	o__Saccharimonadales	f__norank_o__Saccharimonadales	g__norank_f__norank_o__Saccharimonadales	s__unclassified_g__norank_f__norank_o__Saccharimonadales	OTU1474	0	0	0	0	0	0	0	0	0	1	0	0	0	0	0	5	11	6	4	4	2	4	12	1	4	3	1	3	16	2	79
d__Bacteria	k__norank_d__Bacteria	p__Verrucomicrobia	c__Verrucomicrobiae	o__Verrucomicrobiales	f__Verrucomicrobiaceae	g__norank_f__Verrucomicrobiaceae	s__uncultured_bacterium_g__norank_f__Verrucomicrobiaceae	OTU276	0	1	0	2	1	0	2	2	5	3	1	2	6	1	2	0	1	2	0	0	4	0	0	0	0	0	0	0	0	0	35
d__Bacteria	k__norank_d__Bacteria	p__Actinobacteria	c__Actinobacteria	o__Frankiales	f__norank_o__Frankiales	g__norank_f__norank_o__Frankiales	s__unclassified_g__norank_f__norank_o__Frankiales	OTU1497	0	0	0	0	0	0	0	0	0	0	0	0	0	0	0	3	7	1	14	3	0	1	6	4	6	27	4	237	17	7	337
d__Bacteria	k__norank_d__Bacteria	p__Proteobacteria	c__Alphaproteobacteria	o__Sphingomonadales	f__Sphingomonadaceae	g__Sphingomonas	s__uncultured_Sphingomonadaceae_bacterium_g__Sphingomonas	OTU1005	0	0	1	6	2	2	2	0	0	3	1	7	6	2	6	68	253	119	39	31	203	76	61	24	103	93	18	24	61	18	1229
d__Bacteria	k__norank_d__Bacteria	p__Patescibacteria	c__Saccharimonadia	o__Saccharimonadales	f__norank_o__Saccharimonadales	g__norank_f__norank_o__Saccharimonadales	s__uncultured_soil_bacterium_g__norank_f__norank_o__Saccharimonadales	OTU935	0	0	0	0	0	0	0	0	0	0	0	0	0	0	0	5	6	1	2	3	22	3	10	3	1	2	3	0	1	0	62
d__Bacteria	k__norank_d__Bacteria	p__Planctomycetes	c__Planctomycetacia	o__Isosphaerales	f__Isosphaeraceae	g__Singulisphaera	s__unclassified_g__Singulisphaera	OTU1122	0	0	1	0	0	0	2	1	6	3	3	0	4	0	2	1	1	3	0	1	2	1	0	0	0	0	0	0	0	0	31
d__Bacteria	k__norank_d__Bacteria	p__Actinobacteria	c__Actinobacteria	o__Frankiales	f__Nakamurellaceae	g__Nakamurella	s__Nakamurella_lactea	OTU1490	0	0	0	0	0	0	0	0	0	0	0	0	0	0	0	5	6	0	1	2	2	0	1	0	4	3	1	7	2	6	40
d__Bacteria	k__norank_d__Bacteria	p__Firmicutes	c__Bacilli	o__Bacillales	f__Bacillaceae	g__Bacillus	s__Bacillus_lentus	OTU655	0	0	0	0	0	0	0	0	0	0	0	0	0	0	0	8	7	1	3	2	5	1	1	3	2	0	0	1	0	3	37
d__Bacteria	k__norank_d__Bacteria	p__Proteobacteria	c__Alphaproteobacteria	o__Sphingomonadales	f__Sphingomonadaceae	g__Sphingomonas	s__Sphingomonas_jaspsi	OTU965	0	0	0	0	0	0	6	2	1	1	1	0	0	0	1	1	11	15	2	0	26	1	1	1	10	3	0	1	4	2	90
d__Bacteria	k__norank_d__Bacteria	p__Bacteroidetes	c__Bacteroidia	o__Cytophagales	f__Spirosomaceae	g__Persicitalea	s__unclassified_g__Persicitalea	OTU255	10	1	1	2	0	1	0	1	3	1	1	2	0	0	0	0	0	0	0	0	0	0	0	0	0	0	0	0	0	0	23
d__Bacteria	k__norank_d__Bacteria	p__Actinobacteria	c__Actinobacteria	o__Pseudonocardiales	f__Pseudonocardiaceae	g__Kutzneria	s__Kutzneria_albida_DSM_43870	OTU1553	0	0	0	0	0	0	0	0	0	0	0	0	0	0	1	0	0	22	18	21	8	5	53	10	1	34	3	8	92	3	279
d__Bacteria	k__norank_d__Bacteria	p__Verrucomicrobia	c__Verrucomicrobiae	o__Verrucomicrobiales	f__Rubritaleaceae	g__Luteolibacter	s__uncultured_bacterium_g__Luteolibacter	OTU327	1	0	0	8	0	0	0	0	1	1	0	0	0	0	0	0	1	9	0	0	13	0	0	1	10	4	3	0	3	1	56
d__Bacteria	k__norank_d__Bacteria	p__Actinobacteria	c__Actinobacteria	o__Solirubrobacterales	f__Solirubrobacteraceae	g__Conexibacter	s__uncultured_bacterium_g__Conexibacter	OTU1311	0	0	0	0	0	0	0	0	0	0	1	0	0	0	0	10	13	2	12	7	2	4	11	21	8	10	16	145	7	17	286
d__Bacteria	k__norank_d__Bacteria	p__Proteobacteria	c__Gammaproteobacteria	o__Betaproteobacteriales	f__Burkholderiaceae	g__norank_f__Burkholderiaceae	s__unclassified_g__norank_f__Burkholderiaceae	OTU1015	0	0	0	0	0	0	2	0	0	0	0	0	0	0	1	10	60	167	269	100	107	718	328	321	13	50	138	44	175	14	2517
d__Bacteria	k__norank_d__Bacteria	p__Proteobacteria	c__Alphaproteobacteria	o__Micropepsales	f__Micropepsaceae	g__norank_f__Micropepsaceae	s__metagenome_g__norank_f__Micropepsaceae	OTU1548	0	0	0	0	0	0	1	0	0	0	0	0	2	0	1	1	1	1	3	0	0	3	0	0	4	6	2	2	1	1	29
d__Bacteria	k__norank_d__Bacteria	p__Firmicutes	c__Bacilli	o__Bacillales	f__Paenibacillaceae	g__Paenibacillus	s__unclassified_g__Paenibacillus	OTU1366	0	0	0	0	0	0	0	0	0	0	0	0	0	0	0	0	0	1	12	6	0	12	5	8	0	1	16	1	8	2	72
d__Bacteria	k__norank_d__Bacteria	p__Proteobacteria	c__Alphaproteobacteria	o__Micavibrionales	f__norank_o__Micavibrionales	g__norank_f__norank_o__Micavibrionales	s__uncultured_eubacterium_WD2107	OTU464	4	0	19	128	0	3	1	1	27	14	1	7	0	1	6	0	0	0	0	0	0	0	0	0	0	0	0	0	0	0	212
d__Bacteria	k__norank_d__Bacteria	p__Proteobacteria	c__Gammaproteobacteria	o__Betaproteobacteriales	f__Burkholderiaceae	g__Roseateles	s__unclassified_g__Roseateles	OTU1242	0	0	6	6	0	0	2	0	9	0	0	0	31	4	4	0	0	36	0	0	42	11	43	0	18	4	4	4	5	0	229
d__Bacteria	k__norank_d__Bacteria	p__Proteobacteria	c__Gammaproteobacteria	o__Xanthomonadales	f__Rhodanobacteraceae	g__Rhodanobacter	s__uncultured_Rhodanobacter_sp._g__Rhodanobacter	OTU1332	0	0	0	0	0	0	0	0	0	0	0	0	0	0	1	349	53	20	30	29	8	11	33	42	105	57	51	6	89	30	914
d__Bacteria	k__norank_d__Bacteria	p__Proteobacteria	c__Gammaproteobacteria	o__Betaproteobacteriales	f__Burkholderiaceae	g__Duganella	s__uncultured_bacterium_g__Duganella	OTU758	24	14	32	7	7	62	155	3	5	8	69	8	22	21	45	13	38	67	50	18	24	9	30	34	111	2	3	16	12	0	909
d__Bacteria	k__norank_d__Bacteria	p__Proteobacteria	c__Gammaproteobacteria	o__Betaproteobacteriales	f__Burkholderiaceae	g__Burkholderia-Caballeronia-Paraburkholderia	s__unclassified_g__Burkholderia-Caballeronia-Paraburkholderia	OTU1479	0	0	0	11	0	2	1	1	0	0	0	0	0	0	0	35	2	22	21	56	29	28	179	46	1124	183	43	17	65	1291	3156
d__Bacteria	k__norank_d__Bacteria	p__Proteobacteria	c__Gammaproteobacteria	o__Betaproteobacteriales	f__Burkholderiaceae	g__Acidovorax	s__unclassified_g__Acidovorax	OTU728	40	9	23	126	121	60	21	31	144	42	64	361	120	57	91	29	13	78	130	191	271	6	10	25	14	6	4	4	4	6	2101
d__Bacteria	k__norank_d__Bacteria	p__Bacteroidetes	c__Bacteroidia	o__Chitinophagales	f__Chitinophagaceae	g__Taibaiella	s__uncultured_bacterium_g__Taibaiella	OTU156	154	0	65	0	1	3	25	20	18	5	4	76	2	0	0	0	0	0	0	0	0	0	0	0	0	0	0	0	0	0	373
d__Bacteria	k__norank_d__Bacteria	p__Proteobacteria	c__Gammaproteobacteria	o__Betaproteobacteriales	f__Burkholderiaceae	g__Delftia	s__Delftia_tsuruhatensis	OTU586	103	17	5	140	18	95	16	57	21	59	35	26	45	4	67	12	5	14	15	6	8	0	7	6	12	15	5	4	5	20	842
d__Bacteria	k__norank_d__Bacteria	p__Proteobacteria	c__Alphaproteobacteria	o__Rhizobiales	f__Devosiaceae	g__Devosia	s__Devosia_riboflavina	OTU647	33	35	42	46	74	77	91	128	75	76	179	136	155	106	127	211	104	74	115	53	148	41	37	89	167	62	70	47	84	201	2883
d__Bacteria	k__norank_d__Bacteria	p__Actinobacteria	c__Actinobacteria	o__Gaiellales	f__norank_o__Gaiellales	g__norank_f__norank_o__Gaiellales	s__unclassified_g__norank_f__norank_o__Gaiellales	OTU637	0	0	0	0	0	0	0	0	0	0	0	0	0	0	0	4	6	3	4	5	3	2	7	8	0	0	4	7	1	0	54
d__Bacteria	k__norank_d__Bacteria	p__Proteobacteria	c__Gammaproteobacteria	o__Aeromonadales	f__Aeromonadaceae	g__Aeromonas	s__unclassified_g__Aeromonas	OTU104	30	8	2	2	0	0	1	8	1	8	1	34	0	0	6	0	0	0	0	0	0	0	0	0	0	0	0	0	0	0	101
d__Bacteria	k__norank_d__Bacteria	p__Proteobacteria	c__Alphaproteobacteria	o__Rhizobiales	f__Devosiaceae	g__Devosia	s__unclassified_g__Devosia	OTU1518	6	6	3	12	4	13	5	18	16	7	8	12	12	30	8	27	12	9	15	4	43	6	5	3	11	23	9	20	26	41	414
d__Bacteria	k__norank_d__Bacteria	p__Bacteroidetes	c__Bacteroidia	o__Chitinophagales	f__Chitinophagaceae	g__unclassified_f__Chitinophagaceae	s__unclassified_f__Chitinophagaceae	OTU7	35	4	8	0	1	1	0	3	1	3	2	2	0	0	0	0	0	0	0	0	0	0	0	0	0	0	0	0	0	0	60
d__Bacteria	k__norank_d__Bacteria	p__Proteobacteria	c__Deltaproteobacteria	o__Bdellovibrionales	f__Bacteriovoracaceae	g__Peredibacter	s__unclassified_g__Peredibacter	OTU77	1	0	1	4	7	0	1	2	0	0	1	1	3	0	1	0	0	0	0	0	0	0	0	0	0	0	0	0	0	0	22
d__Bacteria	k__norank_d__Bacteria	p__Firmicutes	c__Bacilli	o__Lactobacillales	f__Leuconostocaceae	g__Weissella	s__Weissella_paramesenteroides	OTU1398	0	0	0	0	0	6	11	14	0	0	0	0	0	8	94	0	0	0	0	0	0	0	0	0	0	1	0	0	0	0	134
d__Bacteria	k__norank_d__Bacteria	p__Proteobacteria	c__Alphaproteobacteria	o__Caulobacterales	f__Caulobacteraceae	g__norank_f__Caulobacteraceae	s__uncultured_bacterium_g__norank_f__Caulobacteraceae	OTU1516	0	0	1	2	1	0	1	0	2	0	0	1	0	0	1	3	2	2	0	1	5	25	3	3	2	12	7	2	3	1	80
d__Bacteria	k__norank_d__Bacteria	p__Acidobacteria	c__Acidobacteriia	o__Acidobacteriales	f__Acidobacteriaceae_Subgroup_1	g__norank_f__Acidobacteriaceae_Subgroup_1	s__unclassified_g__norank_f__Acidobacteriaceae_Subgroup_1	OTU1446	0	0	0	0	0	0	0	0	0	0	0	0	0	0	0	1	2	1	3	1	2	1	1	4	0	1	0	9	0	0	26
d__Bacteria	k__norank_d__Bacteria	p__Bacteroidetes	c__Bacteroidia	o__Cytophagales	f__Spirosomaceae	g__Dyadobacter	s__unclassified_g__Dyadobacter	OTU1221	1	0	2	1	0	3	0	3	3	1	0	2	2	0	0	0	7	58	0	0	1	91	5	6	22	3	4	0	7	0	222
d__Bacteria	k__norank_d__Bacteria	p__Firmicutes	c__Bacilli	o__Bacillales	f__Paenibacillaceae	g__Paenibacillus	s__Paenibacillus_borealis	OTU244	4	0	3	0	0	0	0	5	5	10	1	13	1	0	0	0	0	0	0	0	1	0	0	0	0	0	0	1	0	0	44
d__Bacteria	k__norank_d__Bacteria	p__Bacteroidetes	c__Bacteroidia	o__Chitinophagales	f__Chitinophagaceae	g__norank_f__Chitinophagaceae	s__unclassified_g__norank_f__Chitinophagaceae	OTU774	0	0	0	0	0	0	0	0	0	0	0	0	0	0	0	1	0	0	1	0	0	14	0	6	0	0	5	0	0	4	31
d__Bacteria	k__norank_d__Bacteria	p__Proteobacteria	c__Alphaproteobacteria	o__Rhizobiales	f__Rhizobiaceae	g__Brucella	s__Brucella_melitensis_g__Brucella	OTU441	0	2	0	5	42	4	6	5	3	4	2	1	8	2	7	0	2	0	1	3	16	5	1	1	1	2	0	3	2	17	145
d__Bacteria	k__norank_d__Bacteria	p__Proteobacteria	c__Gammaproteobacteria	o__Betaproteobacteriales	f__Burkholderiaceae	g__norank_f__Burkholderiaceae	s__uncultured_Leptothrix_sp._g__norank	OTU444	0	0	0	0	1	7	21	17	4	10	0	3	3	13	1	0	0	3	1	1	0	0	0	0	0	0	0	0	0	0	85
d__Bacteria	k__norank_d__Bacteria	p__Actinobacteria	c__Actinobacteria	o__Kineosporiales	f__Kineosporiaceae	g__Angustibacter	s__uncultured_bacterium_g__Angustibacter	OTU698	0	0	0	0	0	0	0	0	0	0	0	0	2	0	0	2	11	5	0	1	3	2	4	0	17	3	4	1	3	0	58
d__Bacteria	k__norank_d__Bacteria	p__Actinobacteria	c__Actinobacteria	o__Pseudonocardiales	f__Pseudonocardiaceae	g__Pseudonocardia	s__unclassified_g__Pseudonocardia	OTU1024	0	0	0	0	0	0	0	0	0	0	0	0	0	0	0	3	6	3	3	0	9	4	5	1	4	1	0	2	3	1	45
d__Bacteria	k__norank_d__Bacteria	p__Bacteroidetes	c__Bacteroidia	o__Flavobacteriales	f__Flavobacteriaceae	g__Flavobacterium	s__Flavobacterium_seoulense	OTU1232	3	2	1	3	1	0	8	6	1	3	4	0	4	0	2	9	50	47	7	4	20	6	3	4	65	23	1	16	33	15	341
d__Bacteria	k__norank_d__Bacteria	p__Proteobacteria	c__Alphaproteobacteria	o__Rhizobiales	f__Devosiaceae	g__Devosia	s__metagenome_g__Devosia	OTU1328	8	7	28	117	9	13	27	22	34	32	27	33	69	17	66	143	93	82	73	65	140	114	60	72	110	72	111	85	64	85	1878
d__Bacteria	k__norank_d__Bacteria	p__Proteobacteria	c__Gammaproteobacteria	o__Betaproteobacteriales	f__Burkholderiaceae	g__Caenimonas	s__unclassified_g__Caenimonas	OTU1153	0	0	0	0	0	0	0	0	0	0	0	0	0	0	0	1	0	0	1	2	15	3	0	1	1	1	0	3	4	0	32
d__Bacteria	k__norank_d__Bacteria	p__Actinobacteria	c__Actinobacteria	o__Pseudonocardiales	f__Pseudonocardiaceae	g__Pseudonocardia	s__Pseudonocardia_dioxanivorans_CB1190	OTU872	0	0	0	0	0	0	0	0	0	0	4	2	13	0	2	2	1	0	2	0	1	1	5	0	1	0	0	1	2	2	39
d__Bacteria	k__norank_d__Bacteria	p__Actinobacteria	c__Actinobacteria	o__Pseudonocardiales	f__Pseudonocardiaceae	g__Crossiella	s__uncultured_bacterium_g__Crossiella	OTU1060	0	0	0	0	0	0	0	0	0	0	0	0	0	0	0	1	0	1	6	6	2	0	5	3	1	0	4	1	1	5	36
d__Bacteria	k__norank_d__Bacteria	p__Proteobacteria	c__Gammaproteobacteria	o__Xanthomonadales	f__Xanthomonadaceae	g__Luteimonas	s__unclassified_g__Luteimonas	OTU110	36	4	12	8	15	24	12	15	25	27	13	25	6	3	11	28	13	6	7	2	11	1	5	2	3	13	10	2	18	2	359
d__Bacteria	k__norank_d__Bacteria	p__Proteobacteria	c__Alphaproteobacteria	o__Rhizobiales	f__Rhizobiaceae	g__Allorhizobium-Neorhizobium-Pararhizobium-Rhizobium	s__unclassified_g__Allorhizobium-Neorhizobium-Pararhizobium-Rhizobium	OTU488	0	0	0	23	3	2	17	4	4	7	4	7	0	6	31	1	0	10	0	1	0	0	0	0	1	0	0	1	0	0	122
d__Bacteria	k__norank_d__Bacteria	p__Proteobacteria	c__Gammaproteobacteria	o__Xanthomonadales	f__Xanthomonadaceae	g__Lysobacter	s__Lysobacter_sp._URHA0019	OTU1304	0	0	0	0	0	0	0	0	0	0	0	0	0	0	0	15	8	4	3	4	40	3	1	0	32	3	4	2	2	0	121
d__Bacteria	k__norank_d__Bacteria	p__Bacteroidetes	c__Bacteroidia	o__Sphingobacteriales	f__Sphingobacteriaceae	g__Pedobacter	s__unclassified_g__Pedobacter	OTU769	0	2	1	0	0	0	1	0	0	2	0	2	0	0	0	0	3	2	8	14	7	1	1	1	4	2	0	1	0	3	55
d__Bacteria	k__norank_d__Bacteria	p__Proteobacteria	c__Gammaproteobacteria	o__Alteromonadales	f__Alteromonadaceae	g__Rheinheimera	s__unclassified_g__Rheinheimera	OTU108	0	0	0	0	8	1	0	13	4	6	1	0	6	0	0	0	0	0	0	0	0	0	0	0	0	0	0	0	0	0	39
d__Bacteria	k__norank_d__Bacteria	p__Proteobacteria	c__Alphaproteobacteria	o__Sphingomonadales	f__Sphingomonadaceae	g__Sphingobium	s__Sphingobium_amiense	OTU125	3	4	9	5	1	2	1	0	9	1	1	2	3	0	1	24	10	15	15	21	7	19	22	21	10	8	6	4	9	4	237
d__Bacteria	k__norank_d__Bacteria	p__Proteobacteria	c__Alphaproteobacteria	o__Rhizobiales	f__Beijerinckiaceae	g__Microvirga	s__unclassified_g__Microvirga	OTU1444	0	0	0	0	0	0	1	0	0	0	0	0	1	0	0	12	6	2	6	0	2	5	2	0	3	0	5	1	0	2	48
d__Bacteria	k__norank_d__Bacteria	p__Bacteroidetes	c__Bacteroidia	o__Sphingobacteriales	f__Sphingobacteriaceae	g__Mucilaginibacter	s__unclassified_g__Mucilaginibacter	OTU1035	0	0	0	0	0	1	0	0	0	0	0	0	0	0	0	3	2	11	8	1	3	34	8	3	5	4	13	7	19	7	129
d__Bacteria	k__norank_d__Bacteria	p__Proteobacteria	c__Gammaproteobacteria	o__Betaproteobacteriales	f__Burkholderiaceae	g__unclassified_f__Burkholderiaceae	s__unclassified_f__Burkholderiaceae	OTU96	18	15	62	3	5	1	11	5	1	0	5	14	12	6	10	0	0	0	0	0	0	0	0	0	0	0	0	0	0	0	168
d__Bacteria	k__norank_d__Bacteria	p__Bacteroidetes	c__Bacteroidia	o__Cytophagales	f__Hymenobacteraceae	g__Pontibacter	s__unclassified_g__Pontibacter	OTU899	0	0	0	0	0	0	0	0	0	0	0	0	0	0	0	3	3	1	3	1	1	3	6	0	6	0	0	0	0	2	29
d__Bacteria	k__norank_d__Bacteria	p__Proteobacteria	c__Alphaproteobacteria	o__Rhizobiales	f__Rhizobiales_Incertae_Sedis	g__Alsobacter	s__uncultured_bacterium_g__Alsobacter	OTU1526	0	1	0	0	0	0	2	3	1	1	1	2	7	0	3	0	21	4	11	9	31	9	10	5	8	1	6	4	7	1	148
d__Bacteria	k__norank_d__Bacteria	p__Proteobacteria	c__Gammaproteobacteria	o__Betaproteobacteriales	f__Burkholderiaceae	g__Bordetella	s__unclassified_g__Bordetella	OTU741	0	0	0	4	0	0	0	0	0	0	0	0	0	0	2	104	72	132	934	774	63	915	462	979	192	622	964	66	386	520	7191
d__Bacteria	k__norank_d__Bacteria	p__Chloroflexi	c__Ktedonobacteria	o__C0119	f__norank_o__C0119	g__norank_f__norank_o__C0119	s__uncultured_Chloroflexi_bacterium_g__norank_f__norank_o__C0119	OTU1504	0	0	0	0	0	0	0	0	0	1	0	0	1	0	0	0	5	3	0	3	3	5	3	1	1	2	0	3	3	1	35
d__Bacteria	k__norank_d__Bacteria	p__Bacteroidetes	c__Bacteroidia	o__Chitinophagales	f__Chitinophagaceae	g__norank_f__Chitinophagaceae	s__metagenome_g__norank_f__Chitinophagaceae	OTU1402	0	0	0	0	0	0	0	0	0	0	0	0	0	0	0	0	0	0	0	3	0	9	3	1	1	1	24	3	4	2	51
d__Bacteria	k__norank_d__Bacteria	p__Firmicutes	c__Clostridia	o__Clostridiales	f__Clostridiaceae_1	g__Clostridium_sensu_stricto_6	s__Clostridium_bornimense	OTU934	0	0	0	0	0	0	0	0	0	0	0	0	0	0	0	3	0	0	13	1	4	0	1	0	0	0	0	1	0	1	24
d__Bacteria	k__norank_d__Bacteria	p__Actinobacteria	c__Actinobacteria	o__Pseudonocardiales	f__Pseudonocardiaceae	g__unclassified_f__Pseudonocardiaceae	s__unclassified_f__Pseudonocardiaceae	OTU560	0	0	0	0	0	0	0	0	0	0	0	0	0	0	0	22	43	6	6	58	23	10	91	49	3	26	5	89	23	13	467
d__Bacteria	k__norank_d__Bacteria	p__Bacteroidetes	c__Bacteroidia	o__Chitinophagales	f__Chitinophagaceae	g__Taibaiella	s__uncultured_bacterium_g__Taibaiella	OTU702	0	3	1	1	0	0	1	1	2	2	0	19	2	0	0	0	1	1	0	0	1	0	0	0	0	3	0	1	8	0	47
d__Bacteria	k__norank_d__Bacteria	p__Proteobacteria	c__Gammaproteobacteria	o__Betaproteobacteriales	f__Burkholderiaceae	g__Burkholderia-Caballeronia-Paraburkholderia	s__unclassified_g__Burkholderia-Caballeronia-Paraburkholderia	OTU1308	0	0	0	0	1	1	0	0	0	0	0	1	1	0	1	41	105	147	22	104	69	86	283	129	33	120	29	23	122	50	1368
d__Bacteria	k__norank_d__Bacteria	p__Firmicutes	c__Bacilli	o__Bacillales	f__Planococcaceae	g__Sporosarcina	s__uncultured_bacterium_g__Sporosarcina	OTU1066	0	0	0	0	0	0	0	0	0	0	0	0	0	0	0	22	3	0	8	5	7	1	1	1	2	1	3	5	2	10	71
d__Bacteria	k__norank_d__Bacteria	p__Armatimonadetes	c__Armatimonadia	o__Armatimonadales	f__norank_o__Armatimonadales	g__norank_f__norank_o__Armatimonadales	s__uncultured_bacterium_g__norank_f__norank_o__Armatimonadales	OTU1017	0	0	0	0	0	0	0	0	0	0	0	0	0	0	0	0	1	1	2	3	0	28	7	14	0	0	13	0	0	0	69
d__Bacteria	k__norank_d__Bacteria	p__Patescibacteria	c__Saccharimonadia	o__Saccharimonadales	f__Saccharimonadaceae	g__norank_f__Saccharimonadaceae	s__uncultured_bacterium_g__norank_f__Saccharimonadaceae	OTU956	0	0	0	0	0	0	0	0	0	1	0	0	1	0	0	0	0	2	5	0	5	0	0	0	0	0	1	0	0	0	15
d__Bacteria	k__norank_d__Bacteria	p__Proteobacteria	c__Gammaproteobacteria	o__Enterobacteriales	f__Enterobacteriaceae	g__Serratia	s__unclassified_g__Serratia	OTU90	39	19	58	8	5	4	20	9	8	54	5	4	29	4	24	1	1	0	0	3	1	0	0	0	0	1	0	1	0	0	298
d__Bacteria	k__norank_d__Bacteria	p__Actinobacteria	c__Actinobacteria	o__norank_c__Actinobacteria	f__norank_o__norank_c__Actinobacteria	g__norank_f__norank_o__norank_c__Actinobacteria	s__uncultured_forest_soil_bacterium_g__norank_f__norank_o__norank_c__Actinobacteria	OTU1098	0	0	0	0	0	0	0	0	0	0	0	0	0	0	0	1	2	0	4	2	0	1	4	4	0	0	0	0	0	1	19
d__Bacteria	k__norank_d__Bacteria	p__Patescibacteria	c__Saccharimonadia	o__Saccharimonadales	f__norank_o__Saccharimonadales	g__norank_f__norank_o__Saccharimonadales	s__unclassified_g__norank_f__norank_o__Saccharimonadales	OTU1437	0	0	0	0	0	0	0	0	0	0	0	0	0	0	0	0	0	1	1	1	4	0	0	1	0	2	0	11	1	1	23
d__Bacteria	k__norank_d__Bacteria	p__Deinococcus-Thermus	c__Deinococci	o__Deinococcales	f__Deinococcaceae	g__Deinococcus	s__Deinococcus_caeni	OTU1152	0	0	0	0	0	0	0	0	0	0	0	0	0	0	1	5	0	3	4	1	1	19	5	8	12	12	32	7	7	2	119
d__Bacteria	k__norank_d__Bacteria	p__Bacteroidetes	c__Bacteroidia	o__Chitinophagales	f__Chitinophagaceae	g__norank_f__Chitinophagaceae	s__uncultured_Sphingobacteriales_bacterium_g__norank_f__Chitinophagaceae	OTU1105	0	0	0	0	0	0	0	0	0	0	1	0	0	0	0	13	11	4	2	6	1	6	4	1	8	4	1	4	8	18	92
d__Bacteria	k__norank_d__Bacteria	p__Actinobacteria	c__Actinobacteria	o__Corynebacteriales	f__Mycobacteriaceae	g__Mycobacterium	s__unclassified_g__Mycobacterium	OTU1445	0	0	0	0	0	0	0	0	0	0	0	0	0	0	0	2	3	1	3	1	1	2	1	3	3	3	3	214	4	13	257
d__Bacteria	k__norank_d__Bacteria	p__Proteobacteria	c__Alphaproteobacteria	o__Sphingomonadales	f__Sphingomonadaceae	g__Sphingomonas	s__uncultured_Sphingomonadaceae_bacterium_g__Sphingomonas	OTU572	0	0	0	1	0	0	4	1	3	1	0	0	0	1	3	14	23	8	4	7	10	21	16	4	1	18	4	9	11	4	168
d__Bacteria	k__norank_d__Bacteria	p__Proteobacteria	c__Alphaproteobacteria	o__Sphingomonadales	f__Sphingomonadaceae	g__unclassified_f__Sphingomonadaceae	s__unclassified_f__Sphingomonadaceae	OTU433	2	5	8	36	0	1	2	2	6	5	1	10	3	1	7	1	3	5	1	0	7	0	0	0	4	2	0	0	1	1	114
d__Bacteria	k__norank_d__Bacteria	p__Proteobacteria	c__Gammaproteobacteria	o__Betaproteobacteriales	f__Burkholderiaceae	g__Burkholderia-Caballeronia-Paraburkholderia	s__Paraburkholderia_sabiae	OTU1391	0	0	0	0	0	0	0	0	0	0	0	1	0	0	1	6	4	17	4	4	14	31	31	7	3	6	8	4	11	6	158
d__Bacteria	k__norank_d__Bacteria	p__Proteobacteria	c__Alphaproteobacteria	o__Holosporales	f__Holosporaceae	g__norank_f__Holosporaceae	s__uncultured_bacterium_g__norank_f__Holosporaceae	OTU446	0	0	0	0	1	0	1	0	2	0	5	0	6	2	2	1	0	1	7	2	2	4	2	1	1	1	0	0	1	1	43
d__Bacteria	k__norank_d__Bacteria	p__Bacteroidetes	c__Bacteroidia	o__Chitinophagales	f__Chitinophagaceae	g__Taibaiella	s__uncultured_bacterium_g__Taibaiella	OTU1037	0	0	0	0	0	0	0	0	0	0	0	0	0	0	0	0	0	1	1	0	0	7	0	0	3	1	0	0	1	7	21
d__Bacteria	k__norank_d__Bacteria	p__Actinobacteria	c__Actinobacteria	o__IMCC26256	f__norank_o__IMCC26256	g__norank_f__norank_o__IMCC26256	s__unclassified_g__norank_f__norank_o__IMCC26256	OTU1047	0	0	0	0	0	0	0	0	0	0	0	0	0	0	0	1	7	2	22	6	4	6	12	5	8	6	5	12	3	2	101
d__Bacteria	k__norank_d__Bacteria	p__Proteobacteria	c__Alphaproteobacteria	o__Elsterales	f__norank_o__Elsterales	g__norank_f__norank_o__Elsterales	s__unclassified_g__norank_f__norank_o__Elsterales	OTU549	0	0	0	0	0	0	0	0	1	0	0	0	0	0	0	6	0	0	2	2	0	1	1	6	2	0	2	8	1	0	32
d__Bacteria	k__norank_d__Bacteria	p__Patescibacteria	c__Saccharimonadia	o__Saccharimonadales	f__Saccharimonadaceae	g__norank_f__Saccharimonadaceae	s__uncultured_bacterium_g__norank_f__Saccharimonadaceae	OTU552	0	0	0	0	0	0	0	1	1	0	0	0	1	0	0	3	2	2	21	2	2	7	3	0	2	11	20	3	14	0	95
d__Bacteria	k__norank_d__Bacteria	p__Verrucomicrobia	c__Verrucomicrobiae	o__Verrucomicrobiales	f__Rubritaleaceae	g__Luteolibacter	s__uncultured_bacterium_g__Luteolibacter	OTU919	4	3	28	28	14	12	30	19	76	42	30	73	36	3	26	2	15	68	11	10	90	32	6	16	26	2	6	7	6	0	721
d__Bacteria	k__norank_d__Bacteria	p__Firmicutes	c__Bacilli	o__Lactobacillales	f__Lactobacillaceae	g__Lactobacillus	s__Lactobacillus_fermentum	OTU145	0	0	0	0	0	6	10	3	0	0	0	0	0	11	36	0	0	0	0	0	0	0	0	0	0	0	0	0	0	0	66
d__Bacteria	k__norank_d__Bacteria	p__Planctomycetes	c__Planctomycetacia	o__Isosphaerales	f__Isosphaeraceae	g__Aquisphaera	s__uncultured_bacterium_g__Aquisphaera	OTU1536	0	0	0	0	0	0	0	0	0	1	0	0	0	0	0	1	1	0	1	0	1	0	3	1	0	4	0	41	2	0	56
d__Bacteria	k__norank_d__Bacteria	p__Firmicutes	c__Bacilli	o__Bacillales	f__Staphylococcaceae	g__Staphylococcus	s__unclassified_g__Staphylococcus	OTU1312	0	0	0	0	1	0	0	2	2	1	4	0	2	0	12	65	10	2	3	8	6	6	2	10	9	7	8	6	18	10	194
d__Bacteria	k__norank_d__Bacteria	p__Actinobacteria	c__Actinobacteria	o__Frankiales	f__Geodermatophilaceae	g__Blastococcus	s__uncultured_Blastococcus_sp._g__Blastococcus	OTU688	0	0	0	0	0	0	1	0	1	1	0	0	0	0	0	6	7	3	5	2	7	5	0	6	9	3	2	3	2	2	65
d__Bacteria	k__norank_d__Bacteria	p__Patescibacteria	c__Saccharimonadia	o__Saccharimonadales	f__unclassified_o__Saccharimonadales	g__unclassified_o__Saccharimonadales	s__unclassified_o__Saccharimonadales	OTU1542	0	0	0	0	0	0	0	0	0	0	0	0	1	0	1	0	5	0	5	4	2	15	0	1	0	5	3	0	4	0	46
d__Bacteria	k__norank_d__Bacteria	p__Actinobacteria	c__Actinobacteria	o__Solirubrobacterales	f__67-14	g__norank_f__67-14	s__metagenome_g__norank_f__67-14	OTU1314	0	0	0	0	0	0	0	0	0	1	0	1	3	0	3	2	5	2	6	6	3	0	1	2	1	17	4	415	4	7	483
d__Bacteria	k__norank_d__Bacteria	p__Patescibacteria	c__Saccharimonadia	o__Saccharimonadales	f__norank_o__Saccharimonadales	g__norank_f__norank_o__Saccharimonadales	s__unclassified_g__norank_f__norank_o__Saccharimonadales	OTU1621	0	0	0	0	0	0	0	0	0	0	0	0	0	0	0	2	0	1	4	2	1	2	1	2	5	9	0	25	9	2	65
d__Bacteria	k__norank_d__Bacteria	p__Bacteroidetes	c__Bacteroidia	o__Flavobacteriales	f__Flavobacteriaceae	g__Myroides	s__uncultured_bacterium_g__Myroides	OTU22	4	17	16	0	2	0	15	0	0	0	0	0	0	0	0	0	0	0	0	0	0	0	0	0	0	0	0	0	0	0	54
d__Bacteria	k__norank_d__Bacteria	p__Verrucomicrobia	c__Verrucomicrobiae	o__Verrucomicrobiales	f__Verrucomicrobiaceae	g__Prosthecobacter	s__uncultured_bacterium_g__Prosthecobacter	OTU388	0	2	5	5	1	0	1	1	2	6	2	4	6	0	0	0	0	3	0	0	1	0	0	0	0	0	0	0	0	0	39
d__Bacteria	k__norank_d__Bacteria	p__Proteobacteria	c__Alphaproteobacteria	o__Rhizobiales	f__Rhizobiaceae	g__unclassified_f__Rhizobiaceae	s__unclassified_f__Rhizobiaceae	OTU1453	0	0	0	0	0	0	1	0	0	1	1	0	0	1	0	11	4	7	12	12	43	6	14	11	3	5	2	25	8	20	187
d__Bacteria	k__norank_d__Bacteria	p__Firmicutes	c__Clostridia	o__Clostridiales	f__Lachnospiraceae	g__Anaerocolumna	s__uncultured_bacterium_g__Anaerocolumna	OTU356	27	6	0	1	1	1	1	2	2	0	2	0	0	0	1	0	0	0	1	0	0	0	0	0	0	0	0	0	0	1	46
d__Bacteria	k__norank_d__Bacteria	p__Proteobacteria	c__Gammaproteobacteria	o__unclassified_c__Gammaproteobacteria	f__unclassified_c__Gammaproteobacteria	g__unclassified_c__Gammaproteobacteria	s__unclassified_c__Gammaproteobacteria	OTU2	32	3	4	4	9	9	1	5	4	1	3	13	1	10	2	0	0	0	0	0	0	0	0	0	0	0	0	0	0	0	101
d__Bacteria	k__norank_d__Bacteria	p__Proteobacteria	c__Alphaproteobacteria	o__Elsterales	f__Elsteraceae	g__Lacibacterium	s__Lacibacterium_aquatile_g__Lacibacterium	OTU417	0	0	1	2	0	0	7	3	2	4	6	0	9	17	26	0	0	0	0	0	0	0	0	0	0	0	0	0	0	0	77
d__Bacteria	k__norank_d__Bacteria	p__Proteobacteria	c__Alphaproteobacteria	o__Rhizobiales	f__Labraceae	g__Labrys	s__unclassified_g__Labrys	OTU523	0	0	1	6	0	3	0	2	1	0	1	1	8	0	4	0	0	0	2	2	3	2	8	2	1	2	5	0	0	24	78
d__Bacteria	k__norank_d__Bacteria	p__Actinobacteria	c__Actinobacteria	o__Micrococcales	f__Dermacoccaceae	g__Flexivirga	s__Flexivirga_alba	OTU1488	0	0	0	0	0	0	0	0	0	0	0	0	0	0	0	9	58	7	5	10	0	14	10	9	27	19	28	19	24	35	274
d__Bacteria	k__norank_d__Bacteria	p__Proteobacteria	c__Gammaproteobacteria	o__Betaproteobacteriales	f__Burkholderiaceae	g__unclassified_f__Burkholderiaceae	s__unclassified_f__Burkholderiaceae	OTU1397	0	0	0	0	0	0	0	0	0	0	0	0	0	0	0	0	0	0	2	2	18	3	0	2	1	0	3	9	0	0	40
d__Bacteria	k__norank_d__Bacteria	p__Actinobacteria	c__Actinobacteria	o__Propionibacteriales	f__Nocardioidaceae	g__Marmoricola	s__Marmoricola_sp.	OTU1502	0	0	0	0	0	2	0	2	0	6	1	0	3	3	7	2	3	1	0	4	5	4	0	7	3	1	12	1	4	1	72
d__Bacteria	k__norank_d__Bacteria	p__Proteobacteria	c__Gammaproteobacteria	o__Betaproteobacteriales	f__Burkholderiaceae	g__Polaromonas	s__metagenome_g__Polaromonas	OTU755	27	0	24	58	7	56	58	55	49	60	46	274	55	102	53	4	7	58	55	61	118	0	7	3	10	2	2	0	0	2	1253
d__Bacteria	k__norank_d__Bacteria	p__Planctomycetes	c__Planctomycetacia	o__Gemmatales	f__Gemmataceae	g__norank_f__Gemmataceae	s__unclassified_g__norank_f__Gemmataceae	OTU1233	0	0	0	0	0	0	0	0	0	0	0	0	0	0	0	1	2	0	1	2	0	1	2	2	0	1	2	13	4	2	33
d__Bacteria	k__norank_d__Bacteria	p__Planctomycetes	c__Planctomycetacia	o__Isosphaerales	f__Isosphaeraceae	g__norank_f__Isosphaeraceae	s__unclassified_g__norank_f__Isosphaeraceae	OTU1500	0	0	0	1	0	0	1	1	0	1	1	0	5	0	3	1	14	8	19	8	7	37	7	7	4	6	8	49	6	3	197
d__Bacteria	k__norank_d__Bacteria	p__Bacteroidetes	c__Bacteroidia	o__Sphingobacteriales	f__Sphingobacteriaceae	g__Pedobacter	s__unclassified_g__Pedobacter	OTU337	74	53	8	6	5	13	5	7	16	14	4	21	3	0	8	20	9	20	15	4	2	0	5	6	32	16	4	3	22	1	396
d__Bacteria	k__norank_d__Bacteria	p__Actinobacteria	c__Actinobacteria	o__Propionibacteriales	f__Nocardioidaceae	g__Nocardioides	s__unclassified_g__Nocardioides	OTU312	0	1	1	5	1	1	10	11	2	10	6	2	16	4	21	2	3	10	2	0	21	2	1	5	4	2	3	1	0	2	149
d__Bacteria	k__norank_d__Bacteria	p__Patescibacteria	c__Saccharimonadia	o__Saccharimonadales	f__norank_o__Saccharimonadales	g__norank_f__norank_o__Saccharimonadales	s__unclassified_g__norank_f__norank_o__Saccharimonadales	OTU1562	0	0	0	0	0	0	0	0	0	0	0	0	0	0	0	1	1	3	1	5	4	5	3	1	0	3	2	8	5	1	43
d__Bacteria	k__norank_d__Bacteria	p__Proteobacteria	c__Gammaproteobacteria	o__Xanthomonadales	f__Xanthomonadaceae	g__Thermomonas	s__Thermomonas_fusca	OTU1319	0	0	0	0	0	0	0	0	0	0	0	0	0	0	2	21	6	1	0	0	0	0	1	2	17	3	3	6	2	3	67
d__Bacteria	k__norank_d__Bacteria	p__Proteobacteria	c__Alphaproteobacteria	o__Rhizobiales	f__Beijerinckiaceae	g__Methylobacterium	s__Methylobacterium_fujisawaense	OTU630	0	0	1	4	1	1	22	0	4	3	2	3	6	0	6	85	83	87	90	65	285	99	262	72	93	53	85	33	46	37	1528
d__Bacteria	k__norank_d__Bacteria	p__Proteobacteria	c__Gammaproteobacteria	o__Pseudomonadales	f__Pseudomonadaceae	g__Pseudomonas	s__Spumella_sp._AR4D6_g__Pseudomonas	OTU95	20	7	1	0	28	9	0	5	1	1	0	0	2	0	3	0	0	0	0	0	0	0	0	0	0	0	0	0	0	0	77
d__Bacteria	k__norank_d__Bacteria	p__Actinobacteria	c__Actinobacteria	o__Pseudonocardiales	f__Pseudonocardiaceae	g__Pseudonocardia	s__unclassified_g__Pseudonocardia	OTU1142	0	0	0	0	0	0	0	0	0	0	0	3	3	0	2	1	1	0	3	5	2	9	6	6	1	3	4	2	4	4	59
d__Bacteria	k__norank_d__Bacteria	p__Bacteroidetes	c__Bacteroidia	o__Flavobacteriales	f__Flavobacteriaceae	g__Flavobacterium	s__unclassified_g__Flavobacterium	OTU173	7	4	0	1	1	0	1	1	5	5	3	4	3	1	3	5	108	3	3	0	2	0	3	12	128	13	1	1	5	4	327
d__Bacteria	k__norank_d__Bacteria	p__Bacteroidetes	c__Bacteroidia	o__Flavobacteriales	f__Flavobacteriaceae	g__Flavobacterium	s__unclassified_g__Flavobacterium	OTU831	0	0	0	1	0	0	0	0	0	0	0	0	0	0	0	1	4	3	7	4	0	4	7	4	4	0	1	0	2	4	46
d__Bacteria	k__norank_d__Bacteria	p__Proteobacteria	c__Alphaproteobacteria	o__Acetobacterales	f__Acetobacteraceae	g__unclassified_f__Acetobacteraceae	s__unclassified_f__Acetobacteraceae	OTU554	0	0	0	0	0	0	0	0	0	0	0	0	0	0	0	8	0	0	2	2	0	2	4	2	1	0	2	6	0	0	29
d__Bacteria	k__norank_d__Bacteria	p__Gemmatimonadetes	c__Gemmatimonadetes	o__Gemmatimonadales	f__Gemmatimonadaceae	g__Gemmatimonas	s__uncultured_Gemmatimonadaceae_bacterium_g__Gemmatimonas	OTU1223	0	0	0	0	0	0	0	1	0	0	0	0	0	0	0	12	26	11	2	3	9	3	6	2	0	4	0	0	2	0	81
d__Bacteria	k__norank_d__Bacteria	p__Proteobacteria	c__Gammaproteobacteria	o__Betaproteobacteriales	f__Burkholderiaceae	g__Achromobacter	s__unclassified_g__Achromobacter	OTU107	17	66	25	47	193	93	119	55	58	45	58	11	54	22	61	68	51	22	45	38	37	21	24	10	48	32	14	23	43	41	1441
d__Bacteria	k__norank_d__Bacteria	p__Acidobacteria	c__Blastocatellia_Subgroup_4	o__Blastocatellales	f__Blastocatellaceae	g__norank_f__Blastocatellaceae	s__unclassified_g__norank_f__Blastocatellaceae	OTU355	0	0	0	0	2	0	3	2	7	4	0	5	0	0	1	1	0	2	0	0	1	0	0	0	0	0	0	0	0	0	28
d__Bacteria	k__norank_d__Bacteria	p__Acidobacteria	c__Acidobacteriia	o__Acidobacteriales	f__Acidobacteriaceae_Subgroup_1	g__Granulicella	s__metagenome_g__Granulicella	OTU1563	0	0	0	0	0	0	0	0	0	0	0	0	2	0	0	54	114	339	262	676	87	321	578	562	140	68	153	219	342	30	3947
d__Bacteria	k__norank_d__Bacteria	p__Patescibacteria	c__Saccharimonadia	o__Saccharimonadales	f__norank_o__Saccharimonadales	g__norank_f__norank_o__Saccharimonadales	s__uncultured_bacterium_g__norank_f__norank_o__Saccharimonadales	OTU789	0	0	0	0	0	0	0	0	0	0	0	0	0	0	0	1	0	0	5	1	0	0	0	1	1	4	0	19	8	1	41
d__Bacteria	k__norank_d__Bacteria	p__Proteobacteria	c__Gammaproteobacteria	o__Xanthomonadales	f__Rhodanobacteraceae	g__Rhodanobacter	s__unclassified_g__Rhodanobacter	OTU1334	0	0	1	1	0	0	0	1	0	3	1	0	4	0	1	909	1003	841	711	1159	113	1375	1207	1717	1061	3489	1936	442	1677	2547	20199
d__Bacteria	k__norank_d__Bacteria	p__Firmicutes	c__Clostridia	o__Clostridiales	f__Clostridiaceae_1	g__Clostridium_sensu_stricto_1	s__metagenome_g__Clostridium_sensu_stricto_1	OTU811	1	0	0	0	0	0	0	0	0	0	0	0	0	0	0	50	12	8	152	14	13	11	16	5	4	10	4	18	6	14	338
d__Bacteria	k__norank_d__Bacteria	p__Proteobacteria	c__Alphaproteobacteria	o__Rhodospirillales	f__norank_o__Rhodospirillales	g__norank_f__norank_o__Rhodospirillales	s__metagenome_g__norank_f__norank_o__Rhodospirillales	OTU341	0	0	2	16	3	4	1	3	7	4	6	4	2	1	4	0	0	0	0	0	0	0	0	0	0	1	0	0	0	0	58
d__Bacteria	k__norank_d__Bacteria	p__Proteobacteria	c__Alphaproteobacteria	o__Rhizobiales	f__Kaistiaceae	g__Kaistia	s__uncultured_bacterium_g__Kaistia	OTU484	2	71	7	17	10	24	73	25	11	27	43	22	68	32	54	2	3	1	6	5	1	5	0	2	0	0	3	1	1	2	518
d__Bacteria	k__norank_d__Bacteria	p__Proteobacteria	c__Gammaproteobacteria	o__Betaproteobacteriales	f__Hydrogenophilaceae	g__Thiobacillus	s__Thiobacillus_thioparus_g__Thiobacillus	OTU1323	0	0	7	19	0	4	13	2	5	2	7	4	5	4	13	0	0	5	3	3	3	0	0	0	2	24	0	1	12	3	141
d__Bacteria	k__norank_d__Bacteria	p__Acidobacteria	c__Acidobacteriia	o__Acidobacteriales	f__Acidobacteriaceae_Subgroup_1	g__unclassified_f__Acidobacteriaceae_Subgroup_1	s__unclassified_f__Acidobacteriaceae_Subgroup_1	OTU1587	0	0	0	0	0	0	0	0	0	0	0	0	0	0	0	1	8	5	3	6	1	19	8	15	1	15	7	6	7	0	102
d__Bacteria	k__norank_d__Bacteria	p__Bacteroidetes	c__Bacteroidia	o__Flavobacteriales	f__Flavobacteriaceae	g__Flavobacterium	s__unclassified_g__Flavobacterium	OTU65	4	42	9	28	1	2	3	0	1	0	1	0	1	12	1	0	2	0	0	0	0	0	0	0	4	0	0	0	0	0	111
d__Bacteria	k__norank_d__Bacteria	p__Actinobacteria	c__Actinobacteria	o__Corynebacteriales	f__Mycobacteriaceae	g__Mycobacterium	s__unclassified_g__Mycobacterium	OTU964	0	0	0	1	0	0	1	0	0	0	0	0	0	0	1	63	15	2	7	11	11	2	10	5	4	13	21	140	19	14	340
d__Bacteria	k__norank_d__Bacteria	p__Proteobacteria	c__Gammaproteobacteria	o__Betaproteobacteriales	f__Burkholderiaceae	g__Duganella	s__Duganella_zoogloeoides_g__Duganella	OTU138	12	37	9	62	105	661	95	481	49	18	45	68	105	23	71	29	17	16	372	28	7	6	9	30	38	1	2	5	2	7	2410
d__Bacteria	k__norank_d__Bacteria	p__Proteobacteria	c__Gammaproteobacteria	o__Xanthomonadales	f__Rhodanobacteraceae	g__Chiayiivirga	s__uncultured_bacterium_g__Chiayiivirga	OTU61	0	1	0	5	0	0	1	1	2	0	3	0	0	1	0	0	0	0	0	0	0	0	0	0	0	0	0	0	0	0	14
d__Bacteria	k__norank_d__Bacteria	p__Patescibacteria	c__Saccharimonadia	o__Saccharimonadales	f__norank_o__Saccharimonadales	g__norank_f__norank_o__Saccharimonadales	s__unclassified_g__norank_f__norank_o__Saccharimonadales	OTU901	0	0	0	0	0	0	0	0	0	0	0	0	0	0	0	1	2	1	8	2	12	1	2	13	2	2	3	0	0	1	50
d__Bacteria	k__norank_d__Bacteria	p__Proteobacteria	c__Alphaproteobacteria	o__Rhizobiales	f__Hyphomicrobiaceae	g__Hyphomicrobium	s__uncultured_Hyphomicrobiaceae_bacterium_g__Hyphomicrobium	OTU932	0	0	0	6	0	1	17	3	2	5	1	1	12	0	5	13	10	3	13	3	10	14	6	3	5	0	7	1	2	23	166
d__Bacteria	k__norank_d__Bacteria	p__Actinobacteria	c__Actinobacteria	o__Frankiales	f__Acidothermaceae	g__Acidothermus	s__uncultured_actinobacterium_g__Acidothermus	OTU575	0	0	0	0	0	0	0	0	0	0	0	0	0	0	0	140	13	0	6	18	6	26	13	39	6	17	23	88	18	27	440
d__Bacteria	k__norank_d__Bacteria	p__Proteobacteria	c__Alphaproteobacteria	o__Rhizobiales	f__Rhizobiaceae	g__Allorhizobium-Neorhizobium-Pararhizobium-Rhizobium	s__uncultured_alpha_proteobacterium_g__Allorhizobium-Neorhizobium-Pararhizobium-Rhizobium	OTU147	13	34	19	48	49	80	70	131	31	33	107	27	154	154	128	79	107	103	228	79	322	71	44	48	144	54	38	61	90	108	2654
d__Bacteria	k__norank_d__Bacteria	p__Proteobacteria	c__Alphaproteobacteria	o__Caulobacterales	f__Caulobacteraceae	g__Brevundimonas	s__Brevundimonas_bullata	OTU346	216	205	66	517	262	89	119	101	266	150	339	126	90	184	120	138	147	102	123	180	223	83	71	29	64	44	48	33	63	191	4389
d__Bacteria	k__norank_d__Bacteria	p__Proteobacteria	c__Alphaproteobacteria	o__Rhodobacterales	f__Rhodobacteraceae	g__Falsirhodobacter	s__uncultured_bacterium_g__Falsirhodobacter	OTU185	1	0	3	1	9	0	1	0	2	4	2	2	4	2	3	0	0	3	0	0	16	0	1	0	3	0	0	1	0	0	58
d__Bacteria	k__norank_d__Bacteria	p__Proteobacteria	c__Alphaproteobacteria	o__Caulobacterales	f__Caulobacteraceae	g__norank_f__Caulobacteraceae	s__uncultured_bacterium_g__norank_f__Caulobacteraceae	OTU1511	0	0	0	0	0	0	0	0	0	0	0	0	0	0	0	0	2	1	0	0	0	3	6	0	0	2	3	0	1	0	18
d__Bacteria	k__norank_d__Bacteria	p__Proteobacteria	c__Gammaproteobacteria	o__Xanthomonadales	f__Xanthomonadaceae	g__Lysobacter	s__unclassified_g__Lysobacter	OTU772	0	0	0	0	0	1	0	0	0	0	0	0	0	0	0	32	11	9	19	10	5	4	22	1	3	9	4	8	16	6	160
d__Bacteria	k__norank_d__Bacteria	p__Firmicutes	c__Bacilli	o__Lactobacillales	f__Lactobacillaceae	g__Pediococcus	s__Pediococcus_pentosaceus_g__Pediococcus	OTU1256	0	0	0	0	0	1	5	1	0	0	0	0	0	3	16	0	0	0	0	0	0	0	0	0	0	0	0	0	0	0	26
d__Bacteria	k__norank_d__Bacteria	p__Proteobacteria	c__Alphaproteobacteria	o__Rhizobiales	f__Xanthobacteraceae	g__norank_f__Xanthobacteraceae	s__unclassified_g__norank_f__Xanthobacteraceae	OTU829	1	3	1	7	0	1	8	2	1	3	0	0	6	4	6	9	4	2	2	3	5	2	0	0	0	1	2	0	1	0	74
d__Bacteria	k__norank_d__Bacteria	p__Proteobacteria	c__Alphaproteobacteria	o__Acetobacterales	f__Acetobacteraceae	g__Acidicaldus	s__uncultured_bacterium_g__Acidicaldus	OTU1279	0	0	0	0	0	0	0	0	0	0	0	0	1	0	1	4	4	4	4	3	2	2	5	4	2	6	1	24	3	2	72
d__Bacteria	k__norank_d__Bacteria	p__Proteobacteria	c__Gammaproteobacteria	o__Betaproteobacteriales	f__Methylophilaceae	g__Methylobacillus	s__uncultured_bacterium_g__Methylobacillus	OTU1313	1	3	14	30	0	6	10	5	15	6	3	7	7	9	11	1	4	7	0	1	5	7	1	0	19	13	1	1	8	5	200
d__Bacteria	k__norank_d__Bacteria	p__Actinobacteria	c__Actinobacteria	o__Corynebacteriales	f__Nocardiaceae	g__Nocardia	s__unclassified_g__Nocardia	OTU1052	0	0	0	0	0	0	0	0	0	0	0	0	0	0	0	4	6	18	11	52	6	12	22	10	4	17	23	5	11	6	207
d__Bacteria	k__norank_d__Bacteria	p__Actinobacteria	c__Actinobacteria	o__Frankiales	f__Frankiaceae	g__Jatrophihabitans	s__unclassified_g__Jatrophihabitans	OTU1496	0	0	0	1	0	0	0	0	0	0	0	0	2	0	0	30	34	9	12	14	10	15	22	19	10	88	33	728	40	25	1092
d__Bacteria	k__norank_d__Bacteria	p__Actinobacteria	c__Actinobacteria	o__Micrococcales	f__Microbacteriaceae	g__Humibacter	s__unclassified_g__Humibacter	OTU1090	0	2	0	2	11	0	0	1	0	1	1	0	9	1	10	525	1323	312	318	295	164	232	544	268	493	1062	562	2075	1094	974	10279
d__Bacteria	k__norank_d__Bacteria	p__Actinobacteria	c__Actinobacteria	o__Frankiales	f__Frankiaceae	g__Jatrophihabitans	s__unclassified_g__Jatrophihabitans	OTU1499	0	0	0	0	0	0	0	0	0	2	1	0	0	0	0	30	36	8	12	20	12	11	21	29	16	30	26	159	20	18	451
d__Bacteria	k__norank_d__Bacteria	p__Firmicutes	c__Clostridia	o__Clostridiales	f__Peptostreptococcaceae	g__Terrisporobacter	s__unclassified_g__Terrisporobacter	OTU566	0	0	1	0	2	1	2	0	0	3	2	0	0	2	5	30	2	4	27	7	3	2	5	3	2	3	1	6	6	3	122
d__Bacteria	k__norank_d__Bacteria	p__Proteobacteria	c__Alphaproteobacteria	o__Sphingomonadales	f__Sphingomonadaceae	g__Porphyrobacter	s__unclassified_g__Porphyrobacter	OTU1117	4	11	4	10	1	0	0	0	2	1	2	0	1	0	0	7	21	18	15	7	16	53	11	20	11	10	44	15	17	19	320
d__Bacteria	k__norank_d__Bacteria	p__Proteobacteria	c__Alphaproteobacteria	o__Rhizobiales	f__Rhizobiaceae	g__Allorhizobium-Neorhizobium-Pararhizobium-Rhizobium	s__Agrobacterium_radiobacter_g__Allorhizobium-Neorhizobium-Pararhizobium-Rhizobium	OTU1346	138	260	308	1394	1148	1848	1363	2075	1038	891	1626	574	1850	1227	1268	278	256	773	449	197	1076	201	134	174	350	157	148	114	188	227	21730
d__Bacteria	k__norank_d__Bacteria	p__Proteobacteria	c__Gammaproteobacteria	o__Enterobacteriales	f__Enterobacteriaceae	g__Erwinia	s__unclassified_g__Erwinia	OTU44	196	22	719	50	33	5	454	56	34	95	39	3	95	119	75	0	0	0	0	0	0	0	1	0	0	0	0	0	0	0	1996
d__Bacteria	k__norank_d__Bacteria	p__Patescibacteria	c__Saccharimonadia	o__Saccharimonadales	f__unclassified_o__Saccharimonadales	g__unclassified_o__Saccharimonadales	s__unclassified_o__Saccharimonadales	OTU909	0	1	0	0	0	0	6	2	0	2	0	2	1	0	2	73	25	77	176	44	432	21	28	16	17	11	9	3	19	4	971
d__Bacteria	k__norank_d__Bacteria	p__Proteobacteria	c__Gammaproteobacteria	o__Xanthomonadales	f__Xanthomonadaceae	g__Stenotrophomonas	s__Xanthomonas_retroflexus	OTU1310	65	38	4	85	22	91	42	257	150	52	90	14	158	7	48	153	90	86	151	95	139	72	102	48	87	115	68	103	51	32	2515
d__Bacteria	k__norank_d__Bacteria	p__Bacteroidetes	c__Bacteroidia	o__Flavobacteriales	f__Crocinitomicaceae	g__Fluviicola	s__unclassified_g__Fluviicola	OTU1400	0	0	0	0	0	0	0	0	0	0	0	0	0	0	0	0	0	3	0	0	1	12	0	1	0	7	1	5	20	0	50
d__Bacteria	k__norank_d__Bacteria	p__Proteobacteria	c__Gammaproteobacteria	o__Xanthomonadales	f__Xanthomonadaceae	g__Lysobacter	s__Lysobacter_enzymogenes	OTU120	4	4	10	39	13	805	20	40	22	34	54	36	189	1	54	1	1	25	22	0	20	0	1	11	0	2	3	3	2	0	1416
d__Bacteria	k__norank_d__Bacteria	p__Proteobacteria	c__Gammaproteobacteria	o__Betaproteobacteriales	f__Burkholderiaceae	g__Rhodoferax	s__unclassified_g__Rhodoferax	OTU42	1	0	2	1	0	2	2	2	0	1	3	8	8	32	9	0	0	1	1	4	0	0	0	0	0	0	0	0	0	0	77
d__Bacteria	k__norank_d__Bacteria	p__Proteobacteria	c__Gammaproteobacteria	o__Enterobacteriales	f__Enterobacteriaceae	g__Erwinia	s__unclassified_g__Erwinia	OTU48	644	834	2087	108	167	18	1980	260	178	355	154	25	306	355	332	5	3	1	6	15	3	5	4	5	2	7	2	22	6	10	7899
d__Bacteria	k__norank_d__Bacteria	p__Proteobacteria	c__Gammaproteobacteria	o__Pseudomonadales	f__Pseudomonadaceae	g__Pseudomonas	s__Pseudomonas_brassicacearum_subsp._brassicacearum	OTU391	275	16	148	563	39	109	43	48	530	92	46	70	171	16	124	0	0	5	0	1	1	0	0	0	0	0	0	0	1	0	2298
d__Bacteria	k__norank_d__Bacteria	p__Proteobacteria	c__Alphaproteobacteria	o__Caulobacterales	f__Caulobacteraceae	g__unclassified_f__Caulobacteraceae	s__unclassified_f__Caulobacteraceae	OTU123	20	26	11	32	14	17	17	19	21	26	14	30	14	10	13	35	13	38	21	7	41	6	12	3	19	15	6	17	21	12	550
d__Bacteria	k__norank_d__Bacteria	p__Proteobacteria	c__Gammaproteobacteria	o__Betaproteobacteriales	f__Burkholderiaceae	g__unclassified_f__Burkholderiaceae	s__unclassified_f__Burkholderiaceae	OTU1295	7	1	0	0	1	24	3	4	1	7	6	0	0	0	2	6	15	8	68	7	24	4	6	9	3	28	3	1	26	41	305
d__Bacteria	k__norank_d__Bacteria	p__Proteobacteria	c__Gammaproteobacteria	o__Betaproteobacteriales	f__Burkholderiaceae	g__Duganella	s__uncultured_bacterium_g__Duganella	OTU146	398	73	648	614	40	68	472	477	322	163	89	345	329	435	90	8	2	87	0	1	4	0	0	0	12	0	1	0	2	0	4680
d__Bacteria	k__norank_d__Bacteria	p__Bacteroidetes	c__Bacteroidia	o__Cytophagales	f__Hymenobacteraceae	g__Pontibacter	s__uncultured_bacterium_g__Pontibacter	OTU799	0	0	0	0	0	0	0	0	0	0	0	0	0	0	0	8	1	0	3	1	0	3	4	0	6	6	1	1	1	1	36
d__Bacteria	k__norank_d__Bacteria	p__Firmicutes	c__Bacilli	o__Bacillales	f__Paenibacillaceae	g__Paenibacillus	s__unclassified_g__Paenibacillus	OTU351	0	3	0	0	2	0	2	1	2	4	0	7	3	0	3	1	0	0	0	0	0	0	1	0	1	0	0	0	0	2	32
d__Bacteria	k__norank_d__Bacteria	p__Firmicutes	c__Bacilli	o__Bacillales	f__Paenibacillaceae	g__Paenibacillus	s__Paenibacillus_amylolyticus	OTU171	2	5	6	0	3	1	7	1	0	3	0	5	1	0	1	6	2	1	3	4	6	1	3	6	0	17	1	12	1	0	98
d__Bacteria	k__norank_d__Bacteria	p__Actinobacteria	c__Actinobacteria	o__Pseudonocardiales	f__Pseudonocardiaceae	g__Amycolatopsis	s__unclassified_g__Amycolatopsis	OTU1616	0	0	0	0	0	0	0	0	1	0	0	0	0	0	0	26	10	1113	604	212	935	20	245	63	16	279	12	46	488	76	4146
d__Bacteria	k__norank_d__Bacteria	p__Chloroflexi	c__Chloroflexia	o__Thermomicrobiales	f__JG30-KF-CM45	g__norank_f__JG30-KF-CM45	s__uncultured_Thermomicrobium_sp._g__norank_f__JG30-KF-CM45	OTU1137	0	1	0	0	2	0	0	1	1	0	0	1	3	0	1	1	0	2	0	2	3	0	1	2	0	0	2	0	0	5	28
d__Bacteria	k__norank_d__Bacteria	p__Proteobacteria	c__Gammaproteobacteria	o__Betaproteobacteriales	f__Burkholderiaceae	g__Janthinobacterium	s__uncultured_bacterium_g__Janthinobacterium	OTU1291	108	434	520	33	28	6	318	41	61	149	35	212	185	16	70	34	35	81	19	10	39	29	7	19	114	28	13	20	86	5	2755
d__Bacteria	k__norank_d__Bacteria	p__Bacteroidetes	c__Bacteroidia	o__Chitinophagales	f__Chitinophagaceae	g__norank_f__Chitinophagaceae	s__uncultured_Sphingobacteriales_bacterium_g__norank_f__Chitinophagaceae	OTU1012	0	0	0	0	0	0	0	0	0	1	0	0	0	0	0	45	63	17	8	17	8	30	16	16	37	26	3	8	19	21	335
d__Bacteria	k__norank_d__Bacteria	p__Actinobacteria	c__Actinobacteria	o__Gaiellales	f__norank_o__Gaiellales	g__norank_f__norank_o__Gaiellales	s__unclassified_g__norank_f__norank_o__Gaiellales	OTU1417	0	0	0	0	0	0	0	0	0	0	0	0	0	0	0	0	3	2	1	0	4	3	3	0	0	1	1	8	1	0	27
d__Bacteria	k__norank_d__Bacteria	p__Proteobacteria	c__Gammaproteobacteria	o__Betaproteobacteriales	f__Methylophilaceae	g__Methylophilus	s__uncultured_bacterium_g__Methylophilus	OTU80	16	16	31	22	36	117	156	77	69	21	24	60	59	71	50	0	0	3	1	0	0	0	0	5	3	0	1	0	1	2	841
d__Bacteria	k__norank_d__Bacteria	p__Bacteroidetes	c__Bacteroidia	o__Chitinophagales	f__Chitinophagaceae	g__Terrimonas	s__unclassified_g__Terrimonas	OTU270	4	3	1	1	1	0	1	0	0	0	2	1	2	2	0	0	1	2	0	0	1	0	0	0	0	0	0	0	0	0	22
d__Bacteria	k__norank_d__Bacteria	p__Proteobacteria	c__Alphaproteobacteria	o__Rhizobiales	f__Beijerinckiaceae	g__Bosea	s__uncultured_bacterium_g__Bosea	OTU571	22	58	50	207	38	180	150	133	107	99	160	197	122	162	167	249	175	210	357	95	535	239	83	83	180	61	111	63	73	157	4523
d__Bacteria	k__norank_d__Bacteria	p__Proteobacteria	c__Alphaproteobacteria	o__Sphingomonadales	f__Sphingomonadaceae	g__Sphingomonas	s__unclassified_g__Sphingomonas	OTU1560	0	0	0	0	0	0	0	0	0	0	0	0	0	0	0	1	1	8	0	2	0	9	2	1	1	9	7	4	17	1	63
d__Bacteria	k__norank_d__Bacteria	p__Bacteroidetes	c__Bacteroidia	o__Flavobacteriales	f__Flavobacteriaceae	g__Flavobacterium	s__Flavobacterium_resistens	OTU6	274	250	243	193	111	42	45	22	39	29	23	130	87	14	61	4	23	9	4	4	13	5	3	2	41	8	2	3	22	11	1717
d__Bacteria	k__norank_d__Bacteria	p__Proteobacteria	c__Gammaproteobacteria	o__Xanthomonadales	f__Xanthomonadaceae	g__Stenotrophomonas	s__Stenotrophomonas_rhizophila_g__Stenotrophomonas	OTU1169	41	1	30	113	38	19	23	47	286	70	30	15	41	6	44	508	170	134	220	145	186	154	123	81	296	53	63	33	57	39	3066
d__Bacteria	k__norank_d__Bacteria	p__Acidobacteria	c__Acidobacteriia	o__Acidobacteriales	f__Acidobacteriaceae_Subgroup_1	g__Acidipila	s__unclassified_g__Acidipila	OTU556	0	0	0	0	0	0	0	0	0	0	0	0	0	0	0	4	4	2	7	7	2	2	7	2	7	0	2	2	2	0	50
d__Bacteria	k__norank_d__Bacteria	p__Proteobacteria	c__Gammaproteobacteria	o__Xanthomonadales	f__Xanthomonadaceae	g__Arenimonas	s__uncultured_bacterium_g__Arenimonas	OTU693	0	0	2	4	0	0	21	3	1	6	10	2	4	2	9	0	0	14	0	0	33	1	1	0	1	0	0	2	0	0	116
d__Bacteria	k__norank_d__Bacteria	p__Actinobacteria	c__Actinobacteria	o__Micromonosporales	f__Micromonosporaceae	g__Actinoplanes	s__unclassified_g__Actinoplanes	OTU1403	0	0	0	0	0	0	0	0	0	0	0	0	0	0	1	0	3	0	0	8	6	0	0	1	0	1	17	11	6	0	54
d__Bacteria	k__norank_d__Bacteria	p__Bacteroidetes	c__Bacteroidia	o__Flavobacteriales	f__Flavobacteriaceae	g__Flavobacterium	s__unclassified_g__Flavobacterium	OTU580	1	1	0	1	0	0	0	0	0	0	0	0	4	0	5	169	5	3	5	2	3	2	1	2	45	8	1	1	12	7	278
d__Bacteria	k__norank_d__Bacteria	p__Proteobacteria	c__Deltaproteobacteria	o__Bdellovibrionales	f__Bdellovibrionaceae	g__Bdellovibrio	s__Bdellovibrio_sp._ETB	OTU916	0	1	7	29	2	2	1	1	5	3	3	4	19	7	3	1	2	4	6	4	62	0	1	0	2	0	0	1	0	3	173
d__Bacteria	k__norank_d__Bacteria	p__Proteobacteria	c__Alphaproteobacteria	o__Rhizobiales	f__Rhizobiaceae	g__Pseudaminobacter	s__uncultured_bacterium_g__Pseudaminobacter	OTU551	0	0	0	0	0	1	0	0	0	0	0	2	0	0	1	11	2	1	4	1	2	1	9	1	2	4	3	36	3	3	87
d__Bacteria	k__norank_d__Bacteria	p__Proteobacteria	c__Gammaproteobacteria	o__Betaproteobacteriales	f__Burkholderiaceae	g__Acidovorax	s__Acidovorax_facilis	OTU86	999	82	729	1871	1510	168	701	644	867	628	2178	1672	644	1715	1069	57	12	134	25	43	107	3	12	22	29	20	8	1	19	1	15970
d__Bacteria	k__norank_d__Bacteria	p__Proteobacteria	c__Alphaproteobacteria	o__Micavibrionales	f__norank_o__Micavibrionales	g__norank_f__norank_o__Micavibrionales	s__metagenome_g__norank_f__norank_o__Micavibrionales	OTU479	0	0	2	9	0	0	0	0	3	0	0	0	0	0	1	0	0	0	0	0	0	0	0	0	0	0	0	0	0	0	15
d__Bacteria	k__norank_d__Bacteria	p__Bacteroidetes	c__Bacteroidia	o__Sphingobacteriales	f__env.OPS_17	g__norank_f__env.OPS_17	s__uncultured_Bacteroidetes_bacterium_g__norank_f__env.OPS_17	OTU258	0	0	0	0	0	1	0	0	6	0	0	2	1	0	2	0	0	28	12	4	11	0	0	0	0	0	0	0	0	0	67
d__Bacteria	k__norank_d__Bacteria	p__Proteobacteria	c__Gammaproteobacteria	o__Xanthomonadales	f__Rhodanobacteraceae	g__Tahibacter	s__uncultured_bacterium_g__Tahibacter	OTU229	0	0	1	8	0	0	1	0	7	1	13	0	9	0	11	0	0	0	0	0	0	0	0	0	0	3	0	0	0	0	54
d__Bacteria	k__norank_d__Bacteria	p__Proteobacteria	c__Alphaproteobacteria	o__Sphingomonadales	f__Sphingomonadaceae	g__Sphingopyxis	s__unclassified_g__Sphingopyxis	OTU354	113	70	160	466	34	48	71	136	134	159	230	182	133	266	197	20	28	94	20	20	36	52	25	6	57	51	9	20	41	40	2918
d__Bacteria	k__norank_d__Bacteria	p__Bacteroidetes	c__Bacteroidia	o__Cytophagales	f__Spirosomaceae	g__Dyadobacter	s__uncultured_bacterium_g__Dyadobacter	OTU277	37	88	44	36	10	15	25	20	47	19	24	158	48	18	7	0	18	42	0	1	0	1	1	2	34	1	0	1	1	3	701
d__Bacteria	k__norank_d__Bacteria	p__Proteobacteria	c__Alphaproteobacteria	o__Sphingomonadales	f__Sphingomonadaceae	g__Sphingomonas	s__unclassified_g__Sphingomonas	OTU1191	0	2	2	5	0	7	3	6	4	2	3	7	23	4	10	70	179	223	53	78	114	329	110	74	167	266	89	70	273	114	2287
d__Bacteria	k__norank_d__Bacteria	p__Proteobacteria	c__Gammaproteobacteria	o__Betaproteobacteriales	f__Burkholderiaceae	g__unclassified_f__Burkholderiaceae	s__unclassified_f__Burkholderiaceae	OTU565	0	0	0	2	1	0	0	0	0	0	0	0	1	0	0	67	11	2	6	3	5	3	10	0	8	9	7	1	5	5	146
d__Bacteria	k__norank_d__Bacteria	p__Chloroflexi	c__Chloroflexia	o__Thermomicrobiales	f__JG30-KF-CM45	g__norank_f__JG30-KF-CM45	s__uncultured_bacterium_g__norank_f__JG30-KF-CM45	OTU898	0	0	0	0	0	0	0	2	0	0	1	1	4	0	3	12	2	5	7	6	4	8	8	3	4	4	1	4	2	15	96
d__Bacteria	k__norank_d__Bacteria	p__Bacteroidetes	c__Bacteroidia	o__Sphingobacteriales	f__Sphingobacteriaceae	g__Pedobacter	s__uncultured_Sphingobacteriaceae_bacterium_g__Pedobacter	OTU1262	0	0	0	0	0	0	0	0	0	0	0	0	0	0	0	110	10	0	4	6	3	8	5	4	30	41	2	5	13	7	248
d__Bacteria	k__norank_d__Bacteria	p__Proteobacteria	c__Alphaproteobacteria	o__Sphingomonadales	f__Sphingomonadaceae	g__Sphingobium	s__uncultured_bacterium_g__Sphingobium	OTU316	13	23	16	12	0	18	2	9	21	5	5	27	17	2	7	5	12	12	4	3	4	38	3	3	19	39	0	3	38	5	365
d__Bacteria	k__norank_d__Bacteria	p__Proteobacteria	c__Gammaproteobacteria	o__Betaproteobacteriales	f__Burkholderiaceae	g__Massilia	s__uncultured_Telluria_sp.	OTU1317	0	0	0	0	0	1	0	0	1	0	0	0	1	0	0	46	74	65	15	25	40	196	33	71	172	79	91	49	114	5	1078
d__Bacteria	k__norank_d__Bacteria	p__Chlamydiae	c__Chlamydiae	o__Chlamydiales	f__Parachlamydiaceae	g__Neochlamydia	s__unclassified_g__Neochlamydia	OTU62	1	16	7	10	0	0	8	1	1	5	1	0	8	0	1	0	0	0	0	0	0	0	0	1	0	0	0	0	0	0	60
d__Bacteria	k__norank_d__Bacteria	p__Firmicutes	c__Clostridia	o__Clostridiales	f__Clostridiaceae_1	g__Clostridium_sensu_stricto_1	s__unclassified_g__Clostridium_sensu_stricto_1	OTU124	0	0	0	0	0	0	3	0	0	0	0	0	0	1	10	6	0	1	0	0	0	0	0	0	0	1	0	0	0	0	22
d__Bacteria	k__norank_d__Bacteria	p__Proteobacteria	c__Gammaproteobacteria	o__Gammaproteobacteria_Incertae_Sedis	f__unclassified_o__Gammaproteobacteria_Incertae_Sedis	g__Acidibacter	s__uncultured_gamma_proteobacterium_g__Acidibacter	OTU1324	0	0	0	0	0	0	0	0	0	0	0	0	0	0	0	47	15	3	4	26	12	23	10	8	10	20	10	38	18	12	256
d__Bacteria	k__norank_d__Bacteria	p__Planctomycetes	c__Planctomycetacia	o__Isosphaerales	f__Isosphaeraceae	g__Singulisphaera	s__unclassified_g__Singulisphaera	OTU1411	0	0	0	0	0	0	0	0	0	0	0	0	1	0	0	1	4	5	3	1	3	3	5	2	0	3	4	17	5	0	57
d__Bacteria	k__norank_d__Bacteria	p__Proteobacteria	c__Alphaproteobacteria	o__Caulobacterales	f__Caulobacteraceae	g__Brevundimonas	s__Brevundimonas_vesicularis	OTU548	26	6	35	19	2	8	8	8	72	14	12	86	9	17	5	48	45	122	33	29	108	120	49	27	165	43	16	44	41	12	1229
d__Bacteria	k__norank_d__Bacteria	p__Proteobacteria	c__Gammaproteobacteria	o__Pseudomonadales	f__Pseudomonadaceae	g__Pseudomonas	s__Pseudomonas_fluorescens_NCIMB_11764	OTU324	2986	2646	641	1967	1295	2803	1030	1345	3047	5416	2447	1766	1543	1625	3318	83	42	54	35	74	70	17	169	64	81	74	29	44	70	102	34883
d__Bacteria	k__norank_d__Bacteria	p__Proteobacteria	c__Alphaproteobacteria	o__Rhizobiales	f__Rhizobiaceae	g__Allorhizobium-Neorhizobium-Pararhizobium-Rhizobium	s__Rhizobium_metallidurans	OTU1029	5	13	5	18	4	66	63	38	20	17	25	30	81	10	110	118	238	274	230	140	482	337	124	196	169	132	103	93	142	82	3365
d__Bacteria	k__norank_d__Bacteria	p__Bacteroidetes	c__Bacteroidia	o__Flavobacteriales	f__Flavobacteriaceae	g__Flavobacterium	s__unclassified_g__Flavobacterium	OTU21	2	89	2	44	1	6	2	2	1	1	5	5	0	0	8	19	5	3	11	1	5	0	3	3	17	10	1	1	3	7	257
d__Bacteria	k__norank_d__Bacteria	p__Bacteroidetes	c__Bacteroidia	o__Sphingobacteriales	f__Sphingobacteriaceae	g__Sphingobacterium	s__Sphingobacterium_faecium	OTU54	697	853	648	550	878	810	382	221	705	328	449	429	505	85	439	2	0	2	1	3	0	0	11	1	1	4	4	1	1	0	8010
d__Bacteria	k__norank_d__Bacteria	p__Proteobacteria	c__Gammaproteobacteria	o__Betaproteobacteriales	f__Burkholderiaceae	g__Hydrogenophaga	s__unclassified_g__Hydrogenophaga	OTU230	137	6	97	60	7	21	5	25	31	21	11	192	10	6	16	0	0	0	0	0	0	0	0	0	1	0	0	0	0	1	647
d__Bacteria	k__norank_d__Bacteria	p__Proteobacteria	c__Alphaproteobacteria	o__Acetobacterales	f__Acetobacteraceae	g__Acidiphilium	s__unclassified_g__Acidiphilium	OTU1275	0	0	0	0	0	0	0	0	0	1	0	0	0	0	0	0	5	0	2	1	2	0	2	1	0	3	1	0	1	0	19
d__Bacteria	k__norank_d__Bacteria	p__Actinobacteria	c__Actinobacteria	o__Corynebacteriales	f__Mycobacteriaceae	g__Mycobacterium	s__unclassified_g__Mycobacterium	OTU386	0	5	1	0	1	1	2	0	1	2	1	0	11	3	3	7	11	13	12	10	19	3	5	7	3	16	6	3	14	4	164
d__Bacteria	k__norank_d__Bacteria	p__Actinobacteria	c__Actinobacteria	o__Micrococcales	f__Microbacteriaceae	g__Leifsonia	s__Leifsonia_aquatica	OTU1174	1	3	4	2	11	7	5	6	3	12	5	3	16	1	16	561	764	522	902	711	335	1007	857	827	689	700	1573	408	644	920	11515
d__Bacteria	k__norank_d__Bacteria	p__Proteobacteria	c__Alphaproteobacteria	o__Rhizobiales	f__Xanthobacteraceae	g__Pseudolabrys	s__unclassified_g__Pseudolabrys	OTU127	0	3	1	3	0	3	4	0	4	1	0	0	2	0	5	20	10	5	12	5	6	1	1	1	8	4	5	1	3	11	119
d__Bacteria	k__norank_d__Bacteria	p__Proteobacteria	c__Gammaproteobacteria	o__Legionellales	f__Legionellaceae	g__Legionella	s__unclassified_g__Legionella	OTU1336	0	5	0	0	0	1	4	3	0	4	4	0	10	0	20	1	0	0	1	0	0	0	1	0	1	0	1	0	0	1	57
d__Bacteria	k__norank_d__Bacteria	p__Proteobacteria	c__Gammaproteobacteria	o__Betaproteobacteriales	f__Rhodocyclaceae	g__unclassified_f__Rhodocyclaceae	s__unclassified_f__Rhodocyclaceae	OTU89	0	28	0	1	1	0	0	1	8	2	2	0	0	0	5	0	0	0	0	0	0	0	0	0	0	0	0	0	0	0	48
d__Bacteria	k__norank_d__Bacteria	p__Proteobacteria	c__Alphaproteobacteria	o__Rhizobiales	f__Xanthobacteraceae	g__norank_f__Xanthobacteraceae	s__unclassified_g__norank_f__Xanthobacteraceae	OTU1582	0	0	0	1	0	0	1	0	0	0	0	0	0	0	0	6	2	1	4	2	2	1	1	4	1	8	5	13	2	1	55
d__Bacteria	k__norank_d__Bacteria	p__Proteobacteria	c__Gammaproteobacteria	o__Betaproteobacteriales	f__Burkholderiaceae	g__Ralstonia	s__Ralstonia_pickettii	OTU668	0	0	1	2	3	3	8	4	2	4	1	0	5	0	2	25	10	41	66	51	84	31	18	10	21	4	10	4	7	23	440
d__Bacteria	k__norank_d__Bacteria	p__Actinobacteria	c__Actinobacteria	o__Micrococcales	f__Sanguibacteraceae	g__Sanguibacter	s__unclassified_g__Sanguibacter	OTU91	0	2	13	0	15	1	2	2	1	1	0	2	5	2	4	1	1	0	1	2	1	1	3	2	0	0	2	4	0	1	69
d__Bacteria	k__norank_d__Bacteria	p__Actinobacteria	c__Actinobacteria	o__Gaiellales	f__norank_o__Gaiellales	g__norank_f__norank_o__Gaiellales	s__unclassified_g__norank_f__norank_o__Gaiellales	OTU1166	0	0	0	0	0	0	2	0	0	2	2	0	0	0	0	15	5	4	14	2	3	6	6	3	1	4	8	9	2	7	95
d__Bacteria	k__norank_d__Bacteria	p__Verrucomicrobia	c__Verrucomicrobiae	o__Verrucomicrobiales	f__Rubritaleaceae	g__Luteolibacter	s__uncultured_Luteolibacter_sp._g__Luteolibacter	OTU451	0	16	5	7	0	6	31	12	50	27	33	18	59	6	20	0	0	18	3	1	42	1	1	0	1	0	1	0	0	0	358
d__Bacteria	k__norank_d__Bacteria	p__Proteobacteria	c__Alphaproteobacteria	o__Rhizobiales	f__Beijerinckiaceae	g__Methylobacterium	s__Methylobacterium_populi	OTU1000	0	0	0	0	0	0	1	0	0	0	0	0	0	0	0	1	5	10	1	3	19	7	23	1	0	4	4	2	0	2	83
d__Bacteria	k__norank_d__Bacteria	p__Proteobacteria	c__Gammaproteobacteria	o__Betaproteobacteriales	f__Methylophilaceae	g__Methylovorus	s__Methylovorus_glucosotrophus	OTU220	0	1	17	40	0	1	62	28	5	24	12	0	5	2	8	0	0	0	0	0	0	0	0	0	0	0	0	0	0	0	205
d__Bacteria	k__norank_d__Bacteria	p__Actinobacteria	c__Actinobacteria	o__Micrococcales	f__Microbacteriaceae	g__Parafrigoribacterium	s__uncultured_bacterium_g__Parafrigoribacterium	OTU659	0	11	8	7	61	14	27	17	12	17	27	29	231	19	50	225	230	137	226	161	94	343	179	226	433	133	819	218	245	175	4374
d__Bacteria	k__norank_d__Bacteria	p__Proteobacteria	c__Gammaproteobacteria	o__Gammaproteobacteria_Incertae_Sedis	f__unclassified_o__Gammaproteobacteria_Incertae_Sedis	g__Candidatus_Berkiella	s__uncultured_bacterium_g__Candidatus_Berkiella	OTU1309	0	0	0	0	0	0	0	0	0	0	0	0	0	0	0	0	0	0	7	0	6	4	0	1	0	0	0	0	0	0	18
d__Bacteria	k__norank_d__Bacteria	p__Proteobacteria	c__Alphaproteobacteria	o__Rhizobiales	f__Rhizobiaceae	g__Allorhizobium-Neorhizobium-Pararhizobium-Rhizobium	s__unclassified_g__Allorhizobium-Neorhizobium-Pararhizobium-Rhizobium	OTU268	7	16	3	7	19	27	5	26	4	0	20	5	9	24	11	0	0	0	0	0	0	0	0	0	0	0	0	0	0	0	183
d__Bacteria	k__norank_d__Bacteria	p__Firmicutes	c__Bacilli	o__Bacillales	f__Paenibacillaceae	g__Paenibacillus	s__unclassified_g__Paenibacillus	OTU820	0	0	0	0	0	0	0	0	0	0	1	0	0	0	0	0	3	0	42	1	1	1	5	0	1	1	0	0	0	2	58
d__Bacteria	k__norank_d__Bacteria	p__Proteobacteria	c__Alphaproteobacteria	o__Caulobacterales	f__Caulobacteraceae	g__Brevundimonas	s__Brevundimonas_terrae	OTU24	46	63	39	77	71	18	14	15	16	42	16	21	105	15	31	349	93	38	67	31	47	19	34	30	203	81	43	46	67	99	1836
d__Bacteria	k__norank_d__Bacteria	p__Bacteroidetes	c__Bacteroidia	o__Flavobacteriales	f__Weeksellaceae	g__Chryseobacterium	s__unclassified_g__Chryseobacterium	OTU331	311	1477	1830	173	169	27	468	160	224	148	132	314	278	12	184	11	9	38	6	5	22	49	36	8	32	16	5	10	12	12	6178
d__Bacteria	k__norank_d__Bacteria	p__Patescibacteria	c__Saccharimonadia	o__Saccharimonadales	f__unclassified_o__Saccharimonadales	g__unclassified_o__Saccharimonadales	s__unclassified_o__Saccharimonadales	OTU1194	0	0	0	0	1	1	3	1	0	5	0	0	1	1	1	3	7	17	5	15	49	28	12	23	5	9	20	1	6	3	217
d__Bacteria	k__norank_d__Bacteria	p__Bacteroidetes	c__Bacteroidia	o__Sphingobacteriales	f__Sphingobacteriaceae	g__Arcticibacter	s__uncultured_bacterium_g__Arcticibacter	OTU783	0	0	0	0	0	0	0	0	0	0	0	0	0	0	0	4	1	1	4	4	2	0	2	0	3	4	0	2	1	0	28
d__Bacteria	k__norank_d__Bacteria	p__Bacteroidetes	c__Bacteroidia	o__Flavobacteriales	f__Flavobacteriaceae	g__Flavobacterium	s__unclassified_g__Flavobacterium	OTU157	42	87	6	7	10	5	24	41	2	0	28	11	8	106	4	2	2	2	3	6	0	6	3	2	3	11	3	6	10	17	457
d__Bacteria	k__norank_d__Bacteria	p__Actinobacteria	c__Actinobacteria	o__Micrococcales	f__Micrococcaceae	g__Arthrobacter	s__unclassified_g__Arthrobacter	OTU1626	0	0	0	0	0	0	0	0	0	0	0	0	0	0	0	9	10	5	28	21	11	8	26	15	19	16	66	21	34	112	401
d__Bacteria	k__norank_d__Bacteria	p__Actinobacteria	c__Actinobacteria	o__Micrococcales	f__Microbacteriaceae	g__Leucobacter	s__uncultured_bacterium_g__Leucobacter	OTU303	3	4	0	0	25	8	1	4	3	8	3	3	12	1	13	0	1	0	0	0	0	0	3	2	0	0	1	5	8	8	116
d__Bacteria	k__norank_d__Bacteria	p__Proteobacteria	c__Alphaproteobacteria	o__Sphingomonadales	f__Sphingomonadaceae	g__Sphingomonas	s__Sphingomonas_sp._SRS2	OTU1470	2	0	3	9	2	6	2	4	2	24	0	8	3	3	9	1	4	3	3	0	3	2	2	3	3	3	1	5	1	2	113
d__Bacteria	k__norank_d__Bacteria	p__Bacteroidetes	c__Bacteroidia	o__Flavobacteriales	f__Flavobacteriaceae	g__Flavobacterium	s__unclassified_g__Flavobacterium	OTU1390	1	0	0	0	0	0	0	1	0	0	0	3	1	0	0	711	43	50	7	7	19	229	10	22	174	4	5	10	6	11	1314
d__Bacteria	k__norank_d__Bacteria	p__Verrucomicrobia	c__Verrucomicrobiae	o__Verrucomicrobiales	f__Verrucomicrobiaceae	g__Prosthecobacter	s__unclassified_g__Prosthecobacter	OTU261	0	0	0	0	0	0	1	0	0	0	0	0	19	0	3	1	0	1	15	7	6	0	1	2	0	0	0	1	1	0	58
d__Bacteria	k__norank_d__Bacteria	p__Acidobacteria	c__Acidobacteriia	o__Acidobacteriales	f__Acidobacteriaceae_Subgroup_1	g__Edaphobacter	s__uncultured_Acidobacteria_bacterium_g__Edaphobacter	OTU1046	0	0	0	0	0	0	0	0	0	0	0	0	1	0	0	4	12	35	27	35	15	30	51	9	10	2	3	4	10	0	248
d__Bacteria	k__norank_d__Bacteria	p__Actinobacteria	c__Actinobacteria	o__Pseudonocardiales	f__Pseudonocardiaceae	g__Amycolatopsis	s__Amycolatopsis_mediterranei_S699	OTU997	1	2	0	1	0	1	0	1	0	2	0	2	1	0	0	54	39	29	30	79	95	37	54	24	18	32	32	17	110	21	682
d__Bacteria	k__norank_d__Bacteria	p__Actinobacteria	c__Actinobacteria	o__Streptomycetales	f__Streptomycetaceae	g__unclassified_f__Streptomycetaceae	s__unclassified_f__Streptomycetaceae	OTU851	0	0	0	1	0	0	5	1	1	0	6	0	2	0	0	77	65	122	250	1303	47	235	1585	1000	28	42	704	52	64	342	5932
d__Bacteria	k__norank_d__Bacteria	p__Verrucomicrobia	c__Verrucomicrobiae	o__Verrucomicrobiales	f__Rubritaleaceae	g__Luteolibacter	s__unclassified_g__Luteolibacter	OTU627	0	0	0	1	0	0	1	1	2	2	0	0	1	0	0	1	1	6	3	4	47	2	0	2	19	2	1	4	1	2	103
d__Bacteria	k__norank_d__Bacteria	p__Proteobacteria	c__Alphaproteobacteria	o__Micropepsales	f__Micropepsaceae	g__norank_f__Micropepsaceae	s__metagenome_g__norank_f__Micropepsaceae	OTU1028	0	0	2	3	1	1	1	0	3	1	0	0	0	0	1	2	3	8	7	6	2	34	12	8	5	3	4	8	3	1	119
d__Bacteria	k__norank_d__Bacteria	p__Proteobacteria	c__Alphaproteobacteria	o__Acetobacterales	f__Acetobacteraceae	g__unclassified_f__Acetobacteraceae	s__unclassified_f__Acetobacteraceae	OTU1130	0	0	0	0	0	0	0	0	0	0	0	0	1	0	0	6	32	11	7	22	13	12	18	16	11	9	10	17	21	4	210
d__Bacteria	k__norank_d__Bacteria	p__Proteobacteria	c__Gammaproteobacteria	o__Pseudomonadales	f__Moraxellaceae	g__Acinetobacter	s__unclassified_g__Acinetobacter	OTU51	0	2	16	1	5	0	0	0	3	2	4	3	7	4	0	0	0	1	0	0	0	0	2	0	0	0	0	0	0	0	50
d__Bacteria	k__norank_d__Bacteria	p__Chloroflexi	c__Chloroflexia	o__Thermomicrobiales	f__JG30-KF-CM45	g__norank_f__JG30-KF-CM45	s__uncultured_bacterium_g__norank_f__JG30-KF-CM45	OTU981	0	0	0	0	0	0	0	0	0	0	1	0	0	0	1	2	1	0	1	5	0	2	2	1	0	0	1	6	2	2	27
d__Bacteria	k__norank_d__Bacteria	p__Proteobacteria	c__Alphaproteobacteria	o__Rhizobiales	f__Rhizobiaceae	g__unclassified_f__Rhizobiaceae	s__unclassified_f__Rhizobiaceae	OTU117	1	3	3	17	2	9	16	5	6	9	6	5	11	5	13	71	26	14	28	24	41	16	27	10	21	32	21	12	22	109	585
d__Bacteria	k__norank_d__Bacteria	p__Proteobacteria	c__Gammaproteobacteria	o__Enterobacteriales	f__Enterobacteriaceae	g__Pectobacterium	s__Pectobacterium_carotovorum_subsp._brasiliense_g__Pectobacterium	OTU852	65	24	13	9	55	13	46	24	26	70	40	3	16	9	78	9	8	34	6	33	14	1	3	2	10	7	2	10	15	8	653
d__Bacteria	k__norank_d__Bacteria	p__Actinobacteria	c__Actinobacteria	o__Catenulisporales	f__Actinospicaceae	g__Actinospica	s__unclassified_g__Actinospica	OTU1481	0	0	0	0	0	0	0	0	0	0	0	0	0	0	0	54	20	4	8	26	4	15	19	25	12	48	44	323	74	33	709
d__Bacteria	k__norank_d__Bacteria	p__Proteobacteria	c__Gammaproteobacteria	o__Betaproteobacteriales	f__Rhodocyclaceae	g__unclassified_f__Rhodocyclaceae	s__unclassified_f__Rhodocyclaceae	OTU687	0	11	0	0	0	0	5	1	0	4	0	0	3	0	2	1	0	2	0	1	1	0	0	0	0	0	0	0	1	0	32
d__Bacteria	k__norank_d__Bacteria	p__Proteobacteria	c__Gammaproteobacteria	o__Cellvibrionales	f__Cellvibrionaceae	g__Cellvibrio	s__unclassified_g__Cellvibrio	OTU424	16	11	47	84	54	12	69	200	10	34	73	150	69	119	48	4	2	4	0	0	6	0	0	0	26	1	1	0	1	1	1042
d__Bacteria	k__norank_d__Bacteria	p__Proteobacteria	c__Alphaproteobacteria	o__Rhizobiales	f__Rhizobiaceae	g__Aminobacter	s__Aminobacter_aminovorans	OTU389	5	9	5	26	3	6	14	14	12	18	13	16	13	12	10	7	3	4	1	2	9	2	5	4	1	3	1	0	2	9	229
d__Bacteria	k__norank_d__Bacteria	p__Proteobacteria	c__Gammaproteobacteria	o__Betaproteobacteriales	f__Burkholderiaceae	g__Herminiimonas	s__uncultured_bacterium_g__Herminiimonas	OTU396	99	234	12	10	16	1	91	22	12	59	28	6	47	5	58	41	11	6	43	29	16	7	13	7	25	3	12	2	11	11	937
d__Bacteria	k__norank_d__Bacteria	p__Proteobacteria	c__Alphaproteobacteria	o__Sphingomonadales	f__Sphingomonadaceae	g__unclassified_f__Sphingomonadaceae	s__unclassified_f__Sphingomonadaceae	OTU1525	0	0	0	0	0	0	0	0	0	0	0	0	0	0	0	0	3	0	0	4	0	0	2	1	5	9	1	0	8	3	36
d__Bacteria	k__norank_d__Bacteria	p__Proteobacteria	c__Alphaproteobacteria	o__Caulobacterales	f__Caulobacteraceae	g__Phenylobacterium	s__metagenome_g__Phenylobacterium	OTU931	0	0	0	6	0	1	2	0	1	0	0	0	1	1	1	3	3	9	12	0	11	2	2	2	11	17	0	22	10	1	118
d__Bacteria	k__norank_d__Bacteria	p__Proteobacteria	c__Gammaproteobacteria	o__Betaproteobacteriales	f__Burkholderiaceae	g__Eoetvoesia	s__uncultured_bacterium_g__Eoetvoesia	OTU598	0	0	0	1	40	0	1	0	1	0	0	0	1	0	2	389	81	6	24	25	18	6	30	15	29	39	37	21	36	17	819
d__Bacteria	k__norank_d__Bacteria	p__Chloroflexi	c__Anaerolineae	o__SBR1031	f__norank_o__SBR1031	g__norank_f__norank_o__SBR1031	s__unclassified_g__norank_f__norank_o__SBR1031	OTU1425	0	0	0	0	0	4	1	0	0	0	0	0	0	3	26	0	0	0	0	0	0	0	0	0	0	0	0	1	0	0	35
d__Bacteria	k__norank_d__Bacteria	p__Proteobacteria	c__Alphaproteobacteria	o__Acetobacterales	f__Acetobacteraceae	g__Roseomonas	s__Roseomonas_lacus	OTU494	0	0	0	0	0	0	1	2	3	3	0	0	6	2	4	0	0	0	0	0	0	0	0	0	0	0	0	0	0	0	21
d__Bacteria	k__norank_d__Bacteria	p__Proteobacteria	c__Gammaproteobacteria	o__Pseudomonadales	f__Pseudomonadaceae	g__Pseudomonas	s__unclassified_g__Pseudomonas	OTU492	9	15	4	0	0	0	0	0	0	0	0	0	0	0	1	0	0	0	0	0	0	0	0	0	0	0	0	0	0	0	29
d__Bacteria	k__norank_d__Bacteria	p__Proteobacteria	c__Gammaproteobacteria	o__Xanthomonadales	f__Rhodanobacteraceae	g__Rhodanobacter	s__unclassified_g__Rhodanobacter	OTU1201	0	0	0	1	0	0	1	0	0	1	0	0	4	0	2	929	1110	131	208	149	90	132	246	144	974	521	264	74	642	188	5811
d__Bacteria	k__norank_d__Bacteria	p__Proteobacteria	c__Gammaproteobacteria	o__Xanthomonadales	f__Rhodanobacteraceae	g__Rhodanobacter	s__Rhodanobacter_lindaniclasticus	OTU1615	0	0	1	0	0	4	0	1	3	0	2	0	0	0	2	287	297	45	129	73	59	45	111	115	164	196	131	39	175	325	2204
d__Bacteria	k__norank_d__Bacteria	p__Patescibacteria	c__Saccharimonadia	o__Saccharimonadales	f__unclassified_o__Saccharimonadales	g__unclassified_o__Saccharimonadales	s__unclassified_o__Saccharimonadales	OTU1515	0	0	0	0	0	0	0	0	0	0	0	0	0	0	0	41	35	13	73	16	15	25	19	12	24	35	55	34	121	43	561
d__Bacteria	k__norank_d__Bacteria	p__Proteobacteria	c__Alphaproteobacteria	o__Rhizobiales	f__Rhizobiaceae	g__unclassified_f__Rhizobiaceae	s__unclassified_f__Rhizobiaceae	OTU611	1	2	0	1	0	0	1	1	0	0	1	0	0	0	0	10	4	1	3	3	2	2	0	0	0	0	2	0	3	4	41
d__Bacteria	k__norank_d__Bacteria	p__Actinobacteria	c__Actinobacteria	o__Corynebacteriales	f__Mycobacteriaceae	g__Mycobacterium	s__unclassified_g__Mycobacterium	OTU579	0	0	0	0	0	0	0	1	0	1	0	0	1	0	0	122	43	12	59	29	34	30	39	48	12	41	94	557	29	68	1220
d__Bacteria	k__norank_d__Bacteria	p__Proteobacteria	c__Gammaproteobacteria	o__Betaproteobacteriales	f__Burkholderiaceae	g__Massilia	s__unclassified_g__Massilia	OTU1185	0	0	2	0	0	1	7	7	1	1	5	0	1	3	1	8	51	21	23	18	16	25	11	32	109	16	11	66	14	0	450
d__Bacteria	k__norank_d__Bacteria	p__Proteobacteria	c__Alphaproteobacteria	o__Acetobacterales	f__Acetobacteraceae	g__norank_f__Acetobacteraceae	s__unclassified_g__norank_f__Acetobacteraceae	OTU564	0	0	0	0	0	0	0	0	0	0	0	0	0	0	0	1	4	0	1	3	0	0	0	3	0	7	4	3	5	6	37
d__Bacteria	k__norank_d__Bacteria	p__Proteobacteria	c__Gammaproteobacteria	o__Xanthomonadales	f__Xanthomonadaceae	g__Stenotrophomonas	s__unclassified_g__Stenotrophomonas	OTU806	27	26	4	2	10	54	9	18	82	55	8	15	47	1	21	100	44	74	65	80	47	40	39	16	41	28	31	16	42	79	1121
d__Bacteria	k__norank_d__Bacteria	p__Proteobacteria	c__Deltaproteobacteria	o__Bdellovibrionales	f__Bacteriovoracaceae	g__Bacteriovorax	s__uncultured_bacterium_g__Bacteriovorax	OTU893	0	0	2	0	0	0	0	0	0	0	1	0	4	0	0	0	0	0	8	0	5	0	0	0	1	0	0	1	0	0	22
d__Bacteria	k__norank_d__Bacteria	p__Bacteroidetes	c__Bacteroidia	o__Sphingobacteriales	f__Sphingobacteriaceae	g__Mucilaginibacter	s__unclassified_g__Mucilaginibacter	OTU813	0	0	0	0	0	0	0	0	0	0	0	0	0	0	0	11	11	64	56	15	25	140	9	22	9	11	20	3	16	153	565
d__Bacteria	k__norank_d__Bacteria	p__Proteobacteria	c__Gammaproteobacteria	o__Betaproteobacteriales	f__Burkholderiaceae	g__unclassified_f__Burkholderiaceae	s__unclassified_f__Burkholderiaceae	OTU295	1	1	3	1	1	1	5	0	3	5	1	0	18	2	17	0	0	1	0	0	0	0	0	0	1	0	0	0	0	0	61
d__Bacteria	k__norank_d__Bacteria	p__Proteobacteria	c__Alphaproteobacteria	o__Sphingomonadales	f__Sphingomonadaceae	g__Altererythrobacter	s__unclassified_g__Altererythrobacter	OTU550	1	0	0	0	0	0	0	0	0	0	0	0	0	0	0	2	10	1	1	0	16	9	4	0	13	1	2	1	3	2	66
d__Bacteria	k__norank_d__Bacteria	p__Actinobacteria	c__Actinobacteria	o__Frankiales	f__Nakamurellaceae	g__Nakamurella	s__Nakamurella_sp.	OTU28	0	2	1	1	2	4	1	3	1	3	3	5	0	4	2	0	0	0	0	0	0	0	0	0	0	0	0	0	0	1	33
d__Bacteria	k__norank_d__Bacteria	p__Proteobacteria	c__Gammaproteobacteria	o__Betaproteobacteriales	f__Burkholderiaceae	g__unclassified_f__Burkholderiaceae	s__unclassified_f__Burkholderiaceae	OTU1394	0	0	0	0	0	0	0	0	0	0	0	0	0	0	0	0	0	1	2	6	1	8	2	11	0	2	10	2	2	12	59
d__Bacteria	k__norank_d__Bacteria	p__Proteobacteria	c__Gammaproteobacteria	o__Betaproteobacteriales	f__Burkholderiaceae	g__unclassified_f__Burkholderiaceae	s__unclassified_f__Burkholderiaceae	OTU1353	10	5	43	76	136	6	39	18	12	49	74	13	49	111	40	118	253	96	105	93	147	130	105	224	190	118	98	47	179	44	2628
d__Bacteria	k__norank_d__Bacteria	p__Proteobacteria	c__Gammaproteobacteria	o__Xanthomonadales	f__Xanthomonadaceae	g__Arenimonas	s__unclassified_g__Arenimonas	OTU1287	2	0	3	9	3	0	3	1	16	2	1	27	2	2	6	4	8	1	1	0	34	0	1	2	14	1	4	0	2	3	152
d__Bacteria	k__norank_d__Bacteria	p__Proteobacteria	c__Gammaproteobacteria	o__Betaproteobacteriales	f__Burkholderiaceae	g__Burkholderia-Caballeronia-Paraburkholderia	s__unclassified_g__Burkholderia-Caballeronia-Paraburkholderia	OTU1362	0	0	1	1	0	0	1	1	0	0	0	0	0	0	1	97	39	286	193	622	109	631	492	703	365	301	882	46	317	294	5382
d__Bacteria	k__norank_d__Bacteria	p__Firmicutes	c__Clostridia	o__Clostridiales	f__Clostridiaceae_1	g__Clostridium_sensu_stricto_1	s__Clostridium_butyricum	OTU1514	0	0	0	1	1	0	1	4	0	0	3	1	0	2	1	18	3	0	28	1	4	1	3	0	1	3	0	1	3	2	82
d__Bacteria	k__norank_d__Bacteria	p__Bacteroidetes	c__Bacteroidia	o__Chitinophagales	f__Chitinophagaceae	g__Chitinophaga	s__unclassified_g__Chitinophaga	OTU801	0	0	0	1	0	3	3	1	0	1	0	0	0	0	0	16	10	20	26	12	10	4	26	5	6	16	4	2	18	6	190
d__Bacteria	k__norank_d__Bacteria	p__Acidobacteria	c__Acidobacteriia	o__Solibacterales	f__Solibacteraceae_Subgroup_3	g__Bryobacter	s__unclassified_g__Bryobacter	OTU1583	0	0	0	0	0	0	0	0	0	0	0	0	0	0	0	44	26	10	14	15	16	5	12	6	18	19	17	64	12	12	290
d__Bacteria	k__norank_d__Bacteria	p__Proteobacteria	c__Gammaproteobacteria	o__Xanthomonadales	f__Rhodanobacteraceae	g__Dyella	s__uncultured_Dyella_sp._g__Dyella	OTU1604	0	0	0	0	0	0	0	0	0	2	0	0	1	0	0	120	414	323	170	1521	43	298	1087	476	132	326	783	295	1118	547	7656
d__Bacteria	k__norank_d__Bacteria	p__Actinobacteria	c__Actinobacteria	o__Catenulisporales	f__Catenulisporaceae	g__Catenulispora	s__Catenulispora_rubra	OTU1032	0	0	0	0	0	0	0	0	0	0	0	0	0	0	0	2	0	1	0	6	0	8	4	7	0	0	14	1	0	4	47
d__Bacteria	k__norank_d__Bacteria	p__Actinobacteria	c__Actinobacteria	o__Frankiales	f__Frankiaceae	g__unclassified_f__Frankiaceae	s__unclassified_f__Frankiaceae	OTU223	0	0	0	0	0	0	0	0	1	1	0	0	0	0	0	4	10	3	4	7	4	10	5	6	1	10	11	40	10	1	128
d__Bacteria	k__norank_d__Bacteria	p__Proteobacteria	c__Gammaproteobacteria	o__Xanthomonadales	f__Rhodanobacteraceae	g__Dokdonella	s__unclassified_g__Dokdonella	OTU1292	0	0	1	1	1	0	5	0	6	3	2	0	1	1	2	1	9	4	8	4	4	1	1	0	4	5	1	0	6	4	75
d__Bacteria	k__norank_d__Bacteria	p__Firmicutes	c__Erysipelotrichia	o__Erysipelotrichales	f__Erysipelotrichaceae	g__Turicibacter	s__uncultured_bacterium_g__Turicibacter	OTU1331	0	0	0	0	0	0	0	1	0	0	0	0	1	0	0	6	1	0	4	3	1	0	1	0	0	0	0	2	0	1	21
d__Bacteria	k__norank_d__Bacteria	p__Bacteroidetes	c__Bacteroidia	o__Flavobacteriales	f__Flavobacteriaceae	g__Flavobacterium	s__Flavobacterium_ummariense	OTU373	29	25	4	2	3	10	10	3	6	4	9	5	22	0	4	2	1	1	0	0	1	0	0	0	0	2	0	0	2	0	145
d__Bacteria	k__norank_d__Bacteria	p__Patescibacteria	c__Saccharimonadia	o__Saccharimonadales	f__norank_o__Saccharimonadales	g__norank_f__norank_o__Saccharimonadales	s__unclassified_g__norank_f__norank_o__Saccharimonadales	OTU1011	0	0	0	0	0	0	1	0	0	0	0	0	0	0	0	18	8	82	27	35	13	21	7	11	5	5	13	2	12	22	282
d__Bacteria	k__norank_d__Bacteria	p__Bacteroidetes	c__Bacteroidia	o__Flavobacteriales	f__Flavobacteriaceae	g__Flavobacterium	s__Flavobacterium_columnare_g__Flavobacterium	OTU854	0	0	0	4	0	0	1	0	0	0	1	0	2	0	0	0	0	0	3	7	10	0	0	0	0	0	0	0	0	0	28
d__Bacteria	k__norank_d__Bacteria	p__Proteobacteria	c__Gammaproteobacteria	o__Betaproteobacteriales	f__Burkholderiaceae	g__Candidimonas	s__uncultured_bacterium_g__Candidimonas	OTU1330	0	0	0	0	0	0	0	0	0	0	0	0	0	0	0	0	1	1	1	1	1	0	1	0	2	4	0	2	3	8	25
d__Bacteria	k__norank_d__Bacteria	p__Proteobacteria	c__Alphaproteobacteria	o__Rhizobiales	f__Beijerinckiaceae	g__Methylorosula	s__uncultured_bacterium_g__Methylorosula	OTU920	0	0	0	0	0	0	1	0	0	0	0	0	0	0	1	3	5	0	0	3	1	1	18	1	2	1	1	0	0	0	38
d__Bacteria	k__norank_d__Bacteria	p__Proteobacteria	c__Gammaproteobacteria	o__Betaproteobacteriales	f__Burkholderiaceae	g__Variovorax	s__uncultured_organism_g__Variovorax	OTU1307	38	5	101	23	12	129	77	42	90	69	99	211	37	102	58	77	90	565	579	167	566	68	52	86	28	58	30	25	32	30	3546
d__Bacteria	k__norank_d__Bacteria	p__Chloroflexi	c__Ktedonobacteria	o__Ktedonobacterales	f__JG30-KF-AS9	g__norank_f__JG30-KF-AS9	s__uncultured_Thermosporothrix_sp._g__norank_f__JG30-KF-AS9	OTU983	0	0	0	0	0	0	0	0	0	0	0	0	0	0	0	0	2	0	3	1	1	8	5	2	0	0	3	5	1	2	33
d__Bacteria	k__norank_d__Bacteria	p__Actinobacteria	c__Actinobacteria	o__Frankiales	f__Frankiaceae	g__Jatrophihabitans	s__uncultured_Frankineae_bacterium_g__Jatrophihabitans	OTU773	0	0	0	0	0	0	0	0	0	0	0	0	1	0	0	1	10	1	1	1	0	6	2	1	4	1	4	18	2	2	55
d__Bacteria	k__norank_d__Bacteria	p__Actinobacteria	c__Actinobacteria	o__Corynebacteriales	f__Nocardiaceae	g__Rhodococcus	s__Rhodococcus_erythropolis	OTU361	5	18	28	43	47	130	179	47	56	56	171	75	304	203	190	46	26	12	43	31	26	20	39	30	26	25	33	16	31	22	1978
d__Bacteria	k__norank_d__Bacteria	p__Actinobacteria	c__Actinobacteria	o__Frankiales	f__Geodermatophilaceae	g__Geodermatophilus	s__uncultured_bacterium_g__Geodermatophilus	OTU595	0	0	0	0	0	0	0	0	0	0	0	0	0	0	0	7	1	1	1	1	1	0	0	1	1	2	4	8	3	3	34
d__Bacteria	k__norank_d__Bacteria	p__Planctomycetes	c__Planctomycetacia	o__Isosphaerales	f__Isosphaeraceae	g__Singulisphaera	s__unclassified_g__Singulisphaera	OTU1034	0	0	0	0	0	0	2	0	0	0	0	2	0	0	0	0	4	7	4	3	5	8	0	1	0	3	2	1	0	0	42
d__Bacteria	k__norank_d__Bacteria	p__Patescibacteria	c__Saccharimonadia	o__Saccharimonadales	f__norank_o__Saccharimonadales	g__norank_f__norank_o__Saccharimonadales	s__uncultured_bacterium_g__norank_f__norank_o__Saccharimonadales	OTU817	0	0	0	0	0	0	0	1	0	0	0	0	1	0	1	1	1	12	424	13	2	55	5	17	4	8	138	1	7	3	694
d__Bacteria	k__norank_d__Bacteria	p__Patescibacteria	c__Saccharimonadia	o__Saccharimonadales	f__Saccharimonadaceae	g__norank_f__Saccharimonadaceae	s__uncultured_bacterium_g__norank_f__Saccharimonadaceae	OTU973	0	0	0	2	0	0	0	6	0	0	1	0	2	0	0	6	12	29	65	71	29	202	55	47	14	5	154	4	19	26	749
d__Bacteria	k__norank_d__Bacteria	p__Chloroflexi	c__Chloroflexia	o__Chloroflexales	f__Roseiflexaceae	g__norank_f__Roseiflexaceae	s__uncultured_Chloroflexi_bacterium_g__norank_f__Roseiflexaceae	OTU603	0	0	0	0	0	0	0	0	0	0	0	2	0	0	0	10	7	0	1	2	4	7	1	1	1	0	8	0	0	2	46
d__Bacteria	k__norank_d__Bacteria	p__Proteobacteria	c__Gammaproteobacteria	o__Betaproteobacteriales	f__Burkholderiaceae	g__Comamonas	s__unclassified_g__Comamonas	OTU103	188	40	57	12	36	198	75	71	78	76	50	25	44	3	73	1	0	0	0	3	1	0	1	0	0	0	2	1	0	0	1035
d__Bacteria	k__norank_d__Bacteria	p__Bacteroidetes	c__Bacteroidia	o__Flavobacteriales	f__Flavobacteriaceae	g__Flavobacterium	s__unclassified_g__Flavobacterium	OTU377	3	11	2	19	0	1	3	0	1	4	0	8	2	1	7	0	5	1	0	2	0	1	3	1	0	0	0	1	1	4	81
d__Bacteria	k__norank_d__Bacteria	p__Proteobacteria	c__Gammaproteobacteria	o__Betaproteobacteriales	f__Burkholderiaceae	g__Massilia	s__unclassified_g__Massilia	OTU707	2	1	8	1	2	3	2	1	24	1	1	24	40	3	37	88	56	93	9	21	56	39	15	15	89	36	19	31	41	4	762
d__Bacteria	k__norank_d__Bacteria	p__Proteobacteria	c__Gammaproteobacteria	o__Xanthomonadales	f__Rhodanobacteraceae	g__Dyella	s__unclassified_g__Dyella	OTU1051	0	0	0	0	0	0	18	0	0	3	2	2	7	0	1	148	472	347	77	96	136	453	131	353	393	421	177	76	414	81	3808
d__Bacteria	k__norank_d__Bacteria	p__Bacteroidetes	c__Bacteroidia	o__Sphingobacteriales	f__Sphingobacteriaceae	g__Mucilaginibacter	s__uncultured_bacterium_g__Mucilaginibacter	OTU1082	0	0	0	0	0	0	0	0	0	0	0	1	1	0	2	0	2	11	0	0	1	5	4	0	4	3	2	2	1	0	39
d__Bacteria	k__norank_d__Bacteria	p__Proteobacteria	c__Gammaproteobacteria	o__Betaproteobacteriales	f__Burkholderiaceae	g__Ralstonia	s__uncultured_bacterium_g__Ralstonia	OTU1269	0	0	0	2	3	3	10	2	6	11	1	0	4	1	12	0	2	0	0	0	7	7	18	8	7	10	14	7	5	6	146
d__Bacteria	k__norank_d__Bacteria	p__Proteobacteria	c__Alphaproteobacteria	o__Acetobacterales	f__Acetobacteraceae	g__Acidicaldus	s__uncultured_bacterium_g__Acidicaldus	OTU1580	0	0	0	0	0	0	0	0	0	0	0	0	0	0	0	65	18	13	23	15	13	18	30	13	13	46	12	324	18	19	640
d__Bacteria	k__norank_d__Bacteria	p__Bacteroidetes	c__Bacteroidia	o__Flavobacteriales	f__Flavobacteriaceae	g__Flavobacterium	s__unclassified_g__Flavobacterium	OTU800	66	303	48	10	10	22	27	17	77	29	4	60	21	1	9	11	8	7	11	22	22	7	6	4	3	3	4	0	4	2	818
d__Bacteria	k__norank_d__Bacteria	p__Proteobacteria	c__Gammaproteobacteria	o__Pseudomonadales	f__Pseudomonadaceae	g__Pseudomonas	s__unclassified_g__Pseudomonas	OTU111	8	33	6	4	28	8	15	7	2	18	5	29	22	16	9	4	2	12	4	3	1	0	7	3	44	5	3	3	11	0	312
d__Bacteria	k__norank_d__Bacteria	p__Proteobacteria	c__Alphaproteobacteria	o__Sphingomonadales	f__Sphingomonadaceae	g__Sphingomonas	s__unclassified_g__Sphingomonas	OTU1527	0	0	0	2	0	0	0	0	2	0	0	0	1	0	0	23	82	36	8	14	7	132	40	25	25	58	27	88	65	15	650
d__Bacteria	k__norank_d__Bacteria	p__Bacteroidetes	c__Bacteroidia	o__Sphingobacteriales	f__Sphingobacteriaceae	g__Sphingobacterium	s__uncultured_bacterium_g__Sphingobacterium	OTU275	4	2	0	1	24	0	1	1	21	1	4	0	2	0	2	1	0	0	1	0	0	0	0	0	0	0	0	0	0	0	65
d__Bacteria	k__norank_d__Bacteria	p__Verrucomicrobia	c__Verrucomicrobiae	o__Verrucomicrobiales	f__Verrucomicrobiaceae	g__Prosthecobacter	s__uncultured_bacterium_g__Prosthecobacter	OTU352	1	1	5	0	0	0	1	2	6	1	4	3	0	0	1	0	0	0	0	0	0	0	0	0	0	0	0	0	0	0	25
d__Bacteria	k__norank_d__Bacteria	p__Actinobacteria	c__Actinobacteria	o__Micrococcales	f__Microbacteriaceae	g__Microbacterium	s__Microbacterium_oxydans_g__Microbacterium	OTU475	18	24	19	54	83	48	65	68	68	92	86	70	128	54	164	61	34	67	48	32	42	19	43	34	96	32	76	56	25	109	1815
d__Bacteria	k__norank_d__Bacteria	p__Proteobacteria	c__Gammaproteobacteria	o__Betaproteobacteriales	f__Methylophilaceae	g__Methylophilus	s__unclassified_g__Methylophilus	OTU67	9	1	31	112	5	5	5	5	15	5	0	47	7	38	1	0	0	0	0	0	0	0	0	0	1	0	0	0	0	0	287
d__Bacteria	k__norank_d__Bacteria	p__Proteobacteria	c__Gammaproteobacteria	o__Betaproteobacteriales	f__Burkholderiaceae	g__Pseudorhodoferax	s__uncultured_bacterium_g__Pseudorhodoferax	OTU46	548	127	900	288	143	1483	295	156	329	113	490	385	250	1363	143	6	4	289	13	19	48	5	3	4	18	4	7	4	4	6	7447
d__Bacteria	k__norank_d__Bacteria	p__Actinobacteria	c__Actinobacteria	o__Frankiales	f__Acidothermaceae	g__Acidothermus	s__uncultured_actinobacterium_g__Acidothermus	OTU1407	0	0	0	0	0	0	0	0	0	0	0	0	0	0	0	0	3	0	3	5	0	1	0	1	0	3	0	35	2	4	57
d__Bacteria	k__norank_d__Bacteria	p__Chloroflexi	c__Ktedonobacteria	o__Ktedonobacterales	f__JG30-KF-AS9	g__norank_f__JG30-KF-AS9	s__uncultured_bacterium_g__norank_f__JG30-KF-AS9	OTU795	0	0	0	0	0	0	0	0	0	0	0	0	1	0	0	0	3	2	8	5	7	1	1	4	0	1	0	1	0	1	35
d__Bacteria	k__norank_d__Bacteria	p__Proteobacteria	c__Alphaproteobacteria	o__Reyranellales	f__Reyranellaceae	g__Reyranella	s__unclassified_g__Reyranella	OTU416	2	2	2	1	1	1	5	1	8	3	4	3	5	5	9	4	2	0	2	3	1	1	4	2	1	1	3	1	1	2	80
d__Bacteria	k__norank_d__Bacteria	p__Proteobacteria	c__Gammaproteobacteria	o__Pseudomonadales	f__Moraxellaceae	g__Acinetobacter	s__unclassified_g__Acinetobacter	OTU343	6	2	6	2	1	2	7	4	8	10	5	12	1	0	3	4	5	3	5	3	2	13	26	14	6	1	17	3	6	1	178
d__Bacteria	k__norank_d__Bacteria	p__Proteobacteria	c__Deltaproteobacteria	o__Bdellovibrionales	f__Bdellovibrionaceae	g__Bdellovibrio	s__metagenome_g__Bdellovibrio	OTU400	0	3	0	6	0	0	1	0	4	0	1	0	16	1	1	0	0	0	0	2	0	0	0	0	0	0	0	0	0	0	35
d__Bacteria	k__norank_d__Bacteria	p__Bacteroidetes	c__Bacteroidia	o__Flavobacteriales	f__Flavobacteriaceae	g__Flavobacterium	s__unclassified_g__Flavobacterium	OTU9	5	0	5	1	20	4	1	2	7	2	3	68	0	2	7	0	0	0	0	0	0	0	0	0	0	0	0	0	1	0	128
d__Bacteria	k__norank_d__Bacteria	p__Proteobacteria	c__Alphaproteobacteria	o__Rhizobiales	f__Beijerinckiaceae	g__Psychroglaciecola	s__uncultured_bacterium_g__Psychroglaciecola	OTU1535	0	0	0	0	0	0	0	0	0	0	0	0	0	0	0	2	26	16	1	2	1	15	49	5	14	23	2	14	21	1	192
d__Bacteria	k__norank_d__Bacteria	p__Bacteroidetes	c__Bacteroidia	o__Cytophagales	f__Hymenobacteraceae	g__Pontibacter	s__unclassified_g__Pontibacter	OTU1246	0	0	0	0	0	0	0	0	0	1	0	0	0	0	0	17	13	1	9	6	5	2	7	2	11	16	5	3	3	1	102
d__Bacteria	k__norank_d__Bacteria	p__Proteobacteria	c__Alphaproteobacteria	o__Caedibacterales	f__Caedibacteraceae	g__Candidatus_Nucleicultrix	s__unclassified_g__Candidatus_Nucleicultrix	OTU426	8	11	11	11	15	0	8	7	13	13	17	8	41	5	39	0	0	0	1	0	0	0	0	0	0	0	0	0	0	0	208
d__Bacteria	k__norank_d__Bacteria	p__Proteobacteria	c__Alphaproteobacteria	o__Rhizobiales	f__Rhizobiaceae	g__Allorhizobium-Neorhizobium-Pararhizobium-Rhizobium	s__Pararhizobium_giardinii_g__Allorhizobium-Neorhizobium-Pararhizobium-Rhizobium	OTU165	10	8	16	17	46	11	22	51	79	47	30	45	429	4	273	27	9	17	3	3	9	1	3	6	2	5	7	5	5	37	1227
d__Bacteria	k__norank_d__Bacteria	p__Actinobacteria	c__Actinobacteria	o__Micromonosporales	f__Micromonosporaceae	g__unclassified_f__Micromonosporaceae	s__unclassified_f__Micromonosporaceae	OTU689	0	1	0	0	0	2	1	0	0	0	0	1	0	0	0	61	245	29	55	3	39	17	34	9	10	46	12	85	24	7	681
d__Bacteria	k__norank_d__Bacteria	p__Proteobacteria	c__Alphaproteobacteria	o__Paracaedibacterales	f__Paracaedibacteraceae	g__Candidatus_Paracaedibacter	s__metagenome_g__Candidatus_Paracaedibacter	OTU182	3	1	3	0	8	0	2	2	1	6	4	0	6	0	0	1	1	1	1	1	0	1	0	1	0	0	0	0	0	1	44
d__Bacteria	k__norank_d__Bacteria	p__Proteobacteria	c__Alphaproteobacteria	o__Rhizobiales	f__Rhizobiaceae	g__Ochrobactrum	s__Ochrobactrum_pseudogrignonense_g__Ochrobactrum	OTU92	4	5	4	13	178	18	13	11	6	13	6	4	11	6	19	27	18	22	28	20	22	25	23	30	11	14	9	8	19	33	620
d__Bacteria	k__norank_d__Bacteria	p__Bacteroidetes	c__Bacteroidia	o__Chitinophagales	f__Chitinophagaceae	g__Dinghuibacter	s__Dinghuibacter_silviterrae	OTU977	0	0	0	0	0	0	0	0	0	0	0	0	0	0	0	0	0	0	0	0	0	9	1	6	0	0	24	0	0	0	40
d__Bacteria	k__norank_d__Bacteria	p__Bacteroidetes	c__Bacteroidia	o__Chitinophagales	f__Chitinophagaceae	g__norank_f__Chitinophagaceae	s__unclassified_g__norank_f__Chitinophagaceae	OTU1348	0	0	0	0	0	0	0	0	0	0	0	0	0	0	0	2	1	4	1	3	0	18	0	2	0	1	13	1	0	9	55
d__Bacteria	k__norank_d__Bacteria	p__Proteobacteria	c__Gammaproteobacteria	o__Betaproteobacteriales	f__Rhodocyclaceae	g__Methyloversatilis	s__uncultured_bacterium_g__Methyloversatilis	OTU235	5	2	1	0	0	1	0	3	30	4	1	40	0	0	1	0	0	0	0	0	0	0	0	0	0	0	0	0	0	0	88
d__Bacteria	k__norank_d__Bacteria	p__Actinobacteria	c__Actinobacteria	o__Solirubrobacterales	f__Solirubrobacteraceae	g__Conexibacter	s__unclassified_g__Conexibacter	OTU1321	0	0	0	0	0	0	0	0	0	0	0	0	0	0	0	7	13	5	5	9	1	8	7	11	7	11	26	48	15	14	187
d__Bacteria	k__norank_d__Bacteria	p__Proteobacteria	c__Gammaproteobacteria	o__Betaproteobacteriales	f__Burkholderiaceae	g__Burkholderia-Caballeronia-Paraburkholderia	s__Burkholderia_sp._symbiont_of_Dicranocephalus_albipes	OTU1298	0	0	0	0	0	0	1	0	5	3	3	0	1	0	3	12	13	41	11	31	36	26	31	25	14	10	8	8	10	5	297
d__Bacteria	k__norank_d__Bacteria	p__Acidobacteria	c__Acidobacteriia	o__Solibacterales	f__Solibacteraceae_Subgroup_3	g__Bryobacter	s__unclassified_g__Bryobacter	OTU1534	0	0	0	0	0	0	0	0	0	0	0	0	1	0	0	29	32	18	19	49	12	19	50	20	11	28	5	57	24	5	379
d__Bacteria	k__norank_d__Bacteria	p__Proteobacteria	c__Alphaproteobacteria	o__Caulobacterales	f__Caulobacteraceae	g__Asticcacaulis	s__uncultured_Asticcacaulis_sp.	OTU1134	0	0	1	5	0	1	0	1	0	0	0	1	2	1	1	14	92	54	8	10	11	28	16	19	35	93	7	10	98	10	518
d__Bacteria	k__norank_d__Bacteria	p__Proteobacteria	c__Gammaproteobacteria	o__Betaproteobacteriales	f__Burkholderiaceae	g__Delftia	s__uncultured_organism_g__Delftia	OTU191	225	40	60	127	83	171	101	270	71	114	171	692	139	111	150	26	3	14	18	8	21	6	5	3	23	22	12	2	7	22	2717
d__Bacteria	k__norank_d__Bacteria	p__Proteobacteria	c__Alphaproteobacteria	o__Rhizobiales	f__Rhizobiaceae	g__Allorhizobium-Neorhizobium-Pararhizobium-Rhizobium	s__unclassified_g__Allorhizobium-Neorhizobium-Pararhizobium-Rhizobium	OTU574	53	96	65	153	567	168	549	1622	186	303	995	95	1092	350	869	134	101	113	193	77	145	90	67	65	102	37	74	50	63	125	8599
d__Bacteria	k__norank_d__Bacteria	p__Proteobacteria	c__Gammaproteobacteria	o__Betaproteobacteriales	f__Burkholderiaceae	g__Herbaspirillum	s__Herbaspirillum_hiltneri	OTU1293	0	0	0	0	0	3	1	0	1	0	0	0	1	0	0	3	3	2	51	19	9	1	9	10	0	1	0	3	2	1	120
d__Bacteria	k__norank_d__Bacteria	p__Bacteroidetes	c__Bacteroidia	o__Sphingobacteriales	f__Sphingobacteriaceae	g__Sphingobacterium	s__Sphingobacterium_mizutaii	OTU606	0	0	0	0	0	0	1	0	0	0	0	0	0	0	0	17	3	2	6	3	3	3	12	5	12	14	0	6	7	11	105
d__Bacteria	k__norank_d__Bacteria	p__Patescibacteria	c__Saccharimonadia	o__Saccharimonadales	f__norank_o__Saccharimonadales	g__norank_f__norank_o__Saccharimonadales	s__unclassified_g__norank_f__norank_o__Saccharimonadales	OTU790	0	0	0	0	0	0	0	0	0	0	0	0	0	0	0	0	0	0	6	12	0	3	6	11	0	1	16	0	1	1	57
d__Bacteria	k__norank_d__Bacteria	p__Verrucomicrobia	c__Verrucomicrobiae	o__Verrucomicrobiales	f__Verrucomicrobiaceae	g__Verrucomicrobium	s__Verrucomicrobium_spinosum_DSM_4136__JCM_18804	OTU306	0	0	1	0	0	2	2	0	4	2	1	2	6	0	1	0	0	2	0	0	2	0	0	1	1	0	0	0	0	0	27
d__Bacteria	k__norank_d__Bacteria	p__Actinobacteria	c__Actinobacteria	o__Streptomycetales	f__Streptomycetaceae	g__Streptomyces	s__Streptomyces_mutabilis	OTU1456	0	0	0	1	1	0	0	1	0	3	2	2	4	0	1	64	26	19	11	21	28	14	12	11	29	15	15	56	23	25	384
d__Bacteria	k__norank_d__Bacteria	p__Actinobacteria	c__Actinobacteria	o__Corynebacteriales	f__Mycobacteriaceae	g__Mycobacterium	s__Mycobacterium_sp._GN-9188	OTU1440	0	0	0	0	0	0	0	0	0	0	0	0	0	0	0	6	14	3	1	2	0	0	2	2	0	18	1	312	16	19	396
d__Bacteria	k__norank_d__Bacteria	p__Verrucomicrobia	c__Verrucomicrobiae	o__Verrucomicrobiales	f__Verrucomicrobiaceae	g__Verrucomicrobium	s__uncultured_bacterium_g__Verrucomicrobium	OTU293	0	0	0	0	0	0	2	0	2	21	2	1	0	1	0	0	0	0	0	0	0	0	0	0	0	0	0	0	0	0	29
d__Bacteria	k__norank_d__Bacteria	p__Proteobacteria	c__Gammaproteobacteria	o__Betaproteobacteriales	f__Burkholderiaceae	g__Acidovorax	s__unclassified_g__Acidovorax	OTU93	76	46	58	163	1530	45	24	75	199	264	92	101	216	56	178	23	68	101	48	28	463	10	13	23	68	12	4	10	21	3	4018
d__Bacteria	k__norank_d__Bacteria	p__Planctomycetes	c__Planctomycetacia	o__Isosphaerales	f__Isosphaeraceae	g__Paludisphaera	s__Paludisphaera_borealis	OTU1196	0	0	0	1	0	1	0	0	0	0	0	0	0	0	0	0	2	0	1	3	1	4	0	1	2	4	5	15	3	0	43
d__Bacteria	k__norank_d__Bacteria	p__Proteobacteria	c__Gammaproteobacteria	o__Xanthomonadales	f__Xanthomonadaceae	g__Luteimonas	s__unclassified_g__Luteimonas	OTU662	0	0	0	0	0	0	0	0	0	0	0	3	0	0	0	3	5	0	0	1	0	0	1	0	15	0	0	2	0	1	31
d__Bacteria	k__norank_d__Bacteria	p__Actinobacteria	c__Actinobacteria	o__Micrococcales	f__Micrococcaceae	g__Pseudarthrobacter	s__unclassified_g__Pseudarthrobacter	OTU1204	0	0	2	2	2	4	42	3	9	15	4	3	10	2	7	164	118	181	150	85	191	48	84	60	264	53	438	66	62	67	2136
d__Bacteria	k__norank_d__Bacteria	p__Proteobacteria	c__Gammaproteobacteria	o__Xanthomonadales	f__Rhodanobacteraceae	g__Luteibacter	s__unclassified_g__Luteibacter	OTU1322	0	0	0	0	0	0	10	0	0	0	1	0	1	0	1	14	25	24	5	6	2	52	16	2	20	8	6	4	30	8	235
d__Bacteria	k__norank_d__Bacteria	p__Bacteroidetes	c__Bacteroidia	o__Flavobacteriales	f__Flavobacteriaceae	g__Flavobacterium	s__unclassified_g__Flavobacterium	OTU383	22	2	22	0	0	3	0	0	7	1	0	21	0	0	0	0	0	0	0	0	0	0	0	0	0	0	0	0	0	0	78
d__Bacteria	k__norank_d__Bacteria	p__Bacteroidetes	c__Bacteroidia	o__Chitinophagales	f__Chitinophagaceae	g__Arachidicoccus	s__uncultured_bacterium_g__Arachidicoccus	OTU768	0	0	0	0	0	0	0	0	0	0	0	0	0	0	0	1	5	4	3	1	2	0	2	1	2	18	0	0	13	5	57
d__Bacteria	k__norank_d__Bacteria	p__Bacteroidetes	c__Bacteroidia	o__Flavobacteriales	f__Flavobacteriaceae	g__Flavobacterium	s__Flavobacterium_johnsoniae_UW101	OTU1545	22	4	55	23	1	61	19	21	14	11	15	83	3	12	5	33	30	59	29	21	41	12	6	10	46	94	10	51	176	116	1083
d__Bacteria	k__norank_d__Bacteria	p__Proteobacteria	c__Gammaproteobacteria	o__Xanthomonadales	f__Rhodanobacteraceae	g__Dyella	s__uncultured_bacterium_g__Dyella	OTU1222	0	0	0	0	0	0	0	0	0	0	0	0	0	0	0	11	53	37	6	2	18	32	17	19	46	65	25	9	54	13	407
d__Bacteria	k__norank_d__Bacteria	p__Proteobacteria	c__Gammaproteobacteria	o__Betaproteobacteriales	f__Burkholderiaceae	g__Pandoraea	s__Pandoraea_pnomenusa	OTU757	0	0	0	0	0	0	0	0	0	0	0	0	0	0	0	12	11	37	12	18	15	14	33	8	34	48	20	1	11	23	297
d__Bacteria	k__norank_d__Bacteria	p__Proteobacteria	c__Alphaproteobacteria	o__Micavibrionales	f__norank_o__Micavibrionales	g__norank_f__norank_o__Micavibrionales	s__unclassified_g__norank_f__norank_o__Micavibrionales	OTU517	3	0	0	37	0	1	0	1	11	3	0	8	0	0	4	0	0	0	0	0	0	0	0	0	0	0	0	0	0	0	68
d__Bacteria	k__norank_d__Bacteria	p__Gemmatimonadetes	c__Gemmatimonadetes	o__Gemmatimonadales	f__Gemmatimonadaceae	g__norank_f__Gemmatimonadaceae	s__Gemmatimonadetes_bacterium_WY71	OTU640	0	0	0	0	0	0	0	0	0	0	0	0	0	0	0	0	16	2	0	1	3	0	1	0	1	5	0	0	7	0	36
d__Bacteria	k__norank_d__Bacteria	p__Actinobacteria	c__Actinobacteria	o__Propionibacteriales	f__Nocardioidaceae	g__Aeromicrobium	s__uncultured_bacterium_g__Aeromicrobium	OTU394	1	12	27	68	17	28	74	39	60	97	121	89	187	41	101	2	3	1	4	1	5	0	1	0	1	3	2	1	0	0	986
d__Bacteria	k__norank_d__Bacteria	p__Proteobacteria	c__Alphaproteobacteria	o__Rhizobiales	f__Beijerinckiaceae	g__Methylobacterium	s__Methylobacterium_adhaesivum_g__Methylobacterium	OTU1523	0	1	0	3	16	1	0	2	9	2	6	5	6	2	7	52	31	38	44	50	141	24	45	43	70	12	17	20	18	8	673
d__Bacteria	k__norank_d__Bacteria	p__Actinobacteria	c__Actinobacteria	o__Frankiales	f__Geodermatophilaceae	g__Geodermatophilus	s__uncultured_bacterium_g__Geodermatophilus	OTU1265	0	0	0	0	0	0	0	0	0	0	0	0	0	0	0	6	14	0	4	2	4	3	4	3	1	5	7	10	3	0	66
d__Bacteria	k__norank_d__Bacteria	p__Proteobacteria	c__Gammaproteobacteria	o__Enterobacteriales	f__Enterobacteriaceae	g__unclassified_f__Enterobacteriaceae	s__unclassified_f__Enterobacteriaceae	OTU4	357	37	14	4	12	2	14	22	11	29	11	7	3	2	39	0	0	0	0	0	0	0	0	2	0	0	0	0	4	0	570
d__Bacteria	k__norank_d__Bacteria	p__Proteobacteria	c__Alphaproteobacteria	o__Rhizobiales	f__Beijerinckiaceae	g__1174-901-12	s__unclassified_g__1174-901-12	OTU1455	0	0	0	0	0	0	0	0	0	0	0	0	0	0	0	0	2	3	1	1	0	2	7	1	0	2	3	5	0	0	27
d__Bacteria	k__norank_d__Bacteria	p__Bacteroidetes	c__Bacteroidia	o__Sphingobacteriales	f__Sphingobacteriaceae	g__Pedobacter	s__unclassified_g__Pedobacter	OTU5	372	59	212	35	13	23	101	100	74	68	33	420	37	6	24	9	5	39	4	2	9	2	4	3	27	16	3	5	8	6	1719
d__Bacteria	k__norank_d__Bacteria	p__Verrucomicrobia	c__Verrucomicrobiae	o__Verrucomicrobiales	f__Rubritaleaceae	g__Luteolibacter	s__uncultured_bacterium_g__Luteolibacter	OTU628	0	0	1	1	1	1	3	0	3	1	3	1	11	1	0	0	3	5	2	1	0	0	0	2	2	0	0	0	0	0	42
d__Bacteria	k__norank_d__Bacteria	p__Actinobacteria	c__Actinobacteria	o__Pseudonocardiales	f__Pseudonocardiaceae	g__Lechevalieria	s__unclassified_g__Lechevalieria	OTU694	0	0	0	0	2	13	4	44	3	3	14	0	9	18	2	140	31	284	22	20	219	74	18	25	20	11	5	12	44	338	1375
d__Bacteria	k__norank_d__Bacteria	p__Proteobacteria	c__Gammaproteobacteria	o__Xanthomonadales	f__Rhodanobacteraceae	g__Mizugakiibacter	s__uncultured_Xanthomonadaceae_bacterium_g__Mizugakiibacter	OTU1297	0	0	0	0	0	0	0	0	0	0	0	0	0	0	0	7	15	5	5	3	3	5	6	3	4	21	3	31	51	5	167
d__Bacteria	k__norank_d__Bacteria	p__Bacteroidetes	c__Bacteroidia	o__Sphingobacteriales	f__Sphingobacteriaceae	g__Sphingobacterium	s__unclassified_g__Sphingobacterium	OTU23	21	5	1	14	12	6	4	2	3	1	1	4	1	0	2	1	0	0	1	1	0	0	0	0	0	2	1	1	1	0	85
d__Bacteria	k__norank_d__Bacteria	p__Proteobacteria	c__Alphaproteobacteria	o__Rhizobiales	f__Rhizobiales_Incertae_Sedis	g__norank_f__Rhizobiales_Incertae_Sedis	s__metagenome_g__norank_f__Rhizobiales_Incertae_Sedis	OTU421	1	0	0	1	1	1	2	0	1	1	0	0	0	2	1	1	1	1	4	1	1	2	0	1	0	0	0	1	0	0	24
d__Bacteria	k__norank_d__Bacteria	p__Actinobacteria	c__Actinobacteria	o__Frankiales	f__Geodermatophilaceae	g__Antricoccus	s__Antricoccus_suffuscus	OTU1054	0	0	0	0	0	0	0	0	0	0	0	0	0	0	0	3	4	3	2	3	1	1	5	2	2	1	1	4	1	5	38
d__Bacteria	k__norank_d__Bacteria	p__Bacteroidetes	c__Bacteroidia	o__Sphingobacteriales	f__Sphingobacteriaceae	g__Pedobacter	s__unclassified_g__Pedobacter	OTU1220	0	0	0	2	0	0	0	0	0	0	0	0	0	0	0	4	3	1	4	0	0	0	2	0	10	6	3	0	3	1	39
d__Bacteria	k__norank_d__Bacteria	p__Proteobacteria	c__Alphaproteobacteria	o__Micavibrionales	f__norank_o__Micavibrionales	g__norank_f__norank_o__Micavibrionales	s__uncultured_bacterium_g__norank_f__norank_o__Micavibrionales	OTU506	1	1	2	14	1	2	0	1	1	2	0	4	0	0	2	0	0	0	0	0	0	0	0	0	0	0	0	0	0	0	31
d__Bacteria	k__norank_d__Bacteria	p__Patescibacteria	c__Saccharimonadia	o__Saccharimonadales	f__norank_o__Saccharimonadales	g__norank_f__norank_o__Saccharimonadales	s__unclassified_g__norank_f__norank_o__Saccharimonadales	OTU1347	0	0	0	0	0	0	0	0	0	0	0	0	0	0	0	1	3	5	3	5	14	1	1	5	2	2	2	2	0	1	47
d__Bacteria	k__norank_d__Bacteria	p__Patescibacteria	c__Saccharimonadia	o__Saccharimonadales	f__norank_o__Saccharimonadales	g__norank_f__norank_o__Saccharimonadales	s__unclassified_g__norank_f__norank_o__Saccharimonadales	OTU1344	0	0	0	0	0	0	0	0	0	0	0	0	0	0	0	2	2	10	3	3	4	5	3	1	3	11	9	25	22	1	104
d__Bacteria	k__norank_d__Bacteria	p__Proteobacteria	c__Alphaproteobacteria	o__Paracaedibacterales	f__Paracaedibacteraceae	g__Candidatus_Paracaedibacter	s__unclassified_g__Candidatus_Paracaedibacter	OTU514	1	24	0	1	64	1	10	1	2	16	8	1	16	1	38	0	0	0	0	0	0	0	0	0	0	0	0	0	0	0	184
d__Bacteria	k__norank_d__Bacteria	p__Bacteroidetes	c__Bacteroidia	o__Cytophagales	f__Hymenobacteraceae	g__Adhaeribacter	s__Adhaeribacter_terreus	OTU762	0	0	0	0	0	0	0	0	0	0	0	0	0	0	0	12	4	1	3	4	7	2	3	3	7	2	4	1	0	1	54
d__Bacteria	k__norank_d__Bacteria	p__Proteobacteria	c__Gammaproteobacteria	o__Alteromonadales	f__Alteromonadaceae	g__Rheinheimera	s__Rheinheimera_soli	OTU105	3	0	0	8	40	0	6	37	1	2	2	0	0	2	0	0	0	0	0	0	0	0	0	0	0	0	0	0	0	0	101
d__Bacteria	k__norank_d__Bacteria	p__Actinobacteria	c__Actinobacteria	o__Frankiales	f__unclassified_o__Frankiales	g__unclassified_o__Frankiales	s__unclassified_o__Frankiales	OTU1624	0	0	0	0	0	0	0	0	0	0	1	0	0	0	0	6	15	3	2	2	3	2	3	7	9	19	1	46	15	6	140
d__Bacteria	k__norank_d__Bacteria	p__Proteobacteria	c__Gammaproteobacteria	o__Betaproteobacteriales	f__Burkholderiaceae	g__unclassified_f__Burkholderiaceae	s__unclassified_f__Burkholderiaceae	OTU1320	0	0	0	0	0	0	0	0	0	0	0	0	1	0	0	3	2	13	18	12	3	195	42	200	0	6	30	3	24	4	556
d__Bacteria	k__norank_d__Bacteria	p__Proteobacteria	c__Alphaproteobacteria	o__Rhizobiales	f__Hyphomicrobiaceae	g__Hyphomicrobium	s__unclassified_g__Hyphomicrobium	OTU1512	0	0	0	0	0	0	0	0	0	0	0	0	0	0	1	7	7	4	10	29	3	20	23	16	1	2	6	8	4	12	153
d__Bacteria	k__norank_d__Bacteria	p__Proteobacteria	c__Alphaproteobacteria	o__Sphingomonadales	f__Sphingomonadaceae	g__Sphingomonas	s__Sphingomonas_sp._PR090111-T3T-6A	OTU1521	0	0	0	0	0	0	0	0	0	0	0	0	0	0	0	2	9	21	3	6	3	20	8	16	3	8	25	4	21	1	150
d__Bacteria	k__norank_d__Bacteria	p__Proteobacteria	c__Alphaproteobacteria	o__Acetobacterales	f__Acetobacteraceae	g__norank_f__Acetobacteraceae	s__unclassified_g__norank_f__Acetobacteraceae	OTU1528	0	0	0	0	0	0	0	0	0	0	0	0	0	0	0	7	16	3	6	3	2	5	6	2	2	4	2	10	7	3	78
d__Bacteria	k__norank_d__Bacteria	p__Proteobacteria	c__Gammaproteobacteria	o__Cellvibrionales	f__Cellvibrionaceae	g__Cellvibrio	s__uncultured_bacterium_g__Cellvibrio	OTU213	89	10	24	0	17	50	25	27	167	34	31	180	13	0	5	0	0	1	0	0	0	0	0	0	0	0	0	0	1	0	674
d__Bacteria	k__norank_d__Bacteria	p__Bacteroidetes	c__Bacteroidia	o__Sphingobacteriales	f__Sphingobacteriaceae	g__Pedobacter	s__metagenome_g__Pedobacter	OTU32	220	167	112	145	22	106	95	93	70	81	100	237	69	77	60	33	39	79	39	17	16	10	18	13	32	59	12	4	87	51	2163
d__Bacteria	k__norank_d__Bacteria	p__Firmicutes	c__Bacilli	o__Bacillales	f__Bacillaceae	g__Bacillus	s__unclassified_g__Bacillus	OTU1266	0	0	0	0	1	0	2	0	0	0	1	0	0	0	0	10	3	5	6	2	3	1	6	2	4	0	0	2	2	0	50
d__Bacteria	k__norank_d__Bacteria	p__Proteobacteria	c__Gammaproteobacteria	o__Betaproteobacteriales	f__Burkholderiaceae	g__unclassified_f__Burkholderiaceae	s__unclassified_f__Burkholderiaceae	OTU76	95	36	36	252	285	164	56	468	96	119	124	40	126	46	146	10	3	2	7	6	25	4	6	1	3	3	2	1	1	4	2167
d__Bacteria	k__norank_d__Bacteria	p__Proteobacteria	c__Gammaproteobacteria	o__Betaproteobacteriales	f__SC-I-84	g__norank_f__SC-I-84	s__uncultured_Acidobacteria_bacterium_g__norank_f__SC-I-84	OTU1073	0	0	0	0	0	0	0	0	0	0	0	0	0	0	1	8	0	3	2	5	3	3	5	0	0	0	1	1	0	1	33
d__Bacteria	k__norank_d__Bacteria	p__Acidobacteria	c__Acidobacteriia	o__Acidobacteriales	f__Acidobacteriaceae_Subgroup_1	g__Acidipila	s__uncultured_Acidobacteria_bacterium_g__Acidipila	OTU1426	0	0	0	0	0	0	0	0	0	0	0	0	0	0	0	8	38	7	19	16	3	13	9	11	9	36	10	320	66	2	567
d__Bacteria	k__norank_d__Bacteria	p__Bacteroidetes	c__Bacteroidia	o__Sphingobacteriales	f__Sphingobacteriaceae	g__Mucilaginibacter	s__unclassified_g__Mucilaginibacter	OTU959	0	0	0	0	0	0	0	0	0	0	0	0	0	0	0	0	3	7	2	3	0	8	1	1	0	4	3	1	3	2	38
d__Bacteria	k__norank_d__Bacteria	p__Bacteroidetes	c__Bacteroidia	o__Chitinophagales	f__Chitinophagaceae	g__Taibaiella	s__unclassified_g__Taibaiella	OTU273	0	0	0	1	0	0	0	0	1	0	0	0	0	0	0	0	1	4	1	1	0	0	2	0	4	7	0	4	4	2	32
d__Bacteria	k__norank_d__Bacteria	p__Patescibacteria	c__Saccharimonadia	o__Saccharimonadales	f__norank_o__Saccharimonadales	g__norank_f__norank_o__Saccharimonadales	s__unclassified_g__norank_f__norank_o__Saccharimonadales	OTU1020	0	0	0	0	0	0	0	0	0	0	0	0	0	0	0	1	1	2	1	2	5	5	3	0	0	1	0	2	1	0	24
d__Bacteria	k__norank_d__Bacteria	p__Proteobacteria	c__Gammaproteobacteria	o__Enterobacteriales	f__Enterobacteriaceae	g__unclassified_f__Enterobacteriaceae	s__unclassified_f__Enterobacteriaceae	OTU106	201	18	11	9	210	32	12	59	45	38	15	9	20	0	34	0	0	0	0	2	0	0	0	0	0	0	0	1	0	0	716
d__Bacteria	k__norank_d__Bacteria	p__Chloroflexi	c__OLB14	o__norank_c__OLB14	f__norank_o__norank_c__OLB14	g__norank_f__norank_o__norank_c__OLB14	s__uncultured_bacterium_g__norank_f__norank_o__norank_c__OLB14	OTU1568	0	0	0	0	0	0	0	0	0	1	0	0	0	0	0	3	0	0	0	0	0	3	5	0	0	4	0	9	1	3	29
d__Bacteria	k__norank_d__Bacteria	p__Bacteroidetes	c__Bacteroidia	o__Flavobacteriales	f__Weeksellaceae	g__Chryseobacterium	s__unclassified_g__Chryseobacterium	OTU1465	0	0	0	0	0	0	0	0	0	0	0	0	0	0	0	2	1	0	2	4	1	2	4	9	0	1	2	3	1	6	38
d__Bacteria	k__norank_d__Bacteria	p__Proteobacteria	c__Gammaproteobacteria	o__Xanthomonadales	f__Xanthomonadaceae	g__Lysobacter	s__unclassified_g__Lysobacter	OTU763	0	0	0	2	0	0	18	1	0	1	2	0	0	0	1	1	4	0	0	2	34	1	5	1	2	2	2	0	4	0	83
d__Bacteria	k__norank_d__Bacteria	p__Proteobacteria	c__Gammaproteobacteria	o__Pseudomonadales	f__Pseudomonadaceae	g__Pseudomonas	s__Pseudomonas_parafulva	OTU323	637	262	372	918	2783	562	377	748	267	741	628	350	395	2507	573	81	95	393	55	38	148	13	46	29	188	96	26	71	116	215	13730
d__Bacteria	k__norank_d__Bacteria	p__Proteobacteria	c__Alphaproteobacteria	o__Rhizobiales	f__Beijerinckiaceae	g__1174-901-12	s__unclassified_g__1174-901-12	OTU1561	0	0	0	0	0	0	0	0	0	0	0	0	0	0	0	0	11	4	1	2	1	0	7	2	2	2	1	4	2	0	39
d__Bacteria	k__norank_d__Bacteria	p__Patescibacteria	c__Saccharimonadia	o__Saccharimonadales	f__norank_o__Saccharimonadales	g__norank_f__norank_o__Saccharimonadales	s__unclassified_g__norank_f__norank_o__Saccharimonadales	OTU1591	0	0	0	0	0	0	0	0	0	0	0	0	1	0	0	3	2	3	3	1	0	2	4	1	0	0	2	0	3	1	26
d__Bacteria	k__norank_d__Bacteria	p__WPS-2	c__norank_p__WPS-2	o__norank_c__norank_p__WPS-2	f__norank_o__norank_c__norank_p__WPS-2	g__norank_f__norank_o__norank_c__norank_p__WPS-2	s__uncultured_bacterium_g__norank_f__norank_o__norank_c__norank_p__WPS-2	OTU1519	0	0	0	0	0	0	0	0	0	0	0	0	0	0	0	0	0	2	3	5	0	7	8	5	0	0	1	1	1	0	33
d__Bacteria	k__norank_d__Bacteria	p__Proteobacteria	c__Gammaproteobacteria	o__Betaproteobacteriales	f__Burkholderiaceae	g__unclassified_f__Burkholderiaceae	s__unclassified_f__Burkholderiaceae	OTU1284	6	0	2	6	0	1	1	3	3	1	0	8	35	1	0	0	3	2	2	0	6	3	1	0	1	0	2	0	0	0	87
d__Bacteria	k__norank_d__Bacteria	p__WPS-2	c__norank_p__WPS-2	o__norank_c__norank_p__WPS-2	f__norank_o__norank_c__norank_p__WPS-2	g__norank_f__norank_o__norank_c__norank_p__WPS-2	s__uncultured_bacterium_g__norank_f__norank_o__norank_c__norank_p__WPS-2	OTU1513	0	0	0	0	1	0	0	0	0	0	0	0	0	0	0	2	10	7	10	11	2	1	7	6	8	5	2	4	6	0	82
d__Bacteria	k__norank_d__Bacteria	p__Actinobacteria	c__Actinobacteria	o__Catenulisporales	f__Actinospicaceae	g__Actinospica	s__uncultured_bacterium_g__Actinospica	OTU692	0	0	0	0	0	0	0	0	0	0	0	0	0	0	0	15	33	25	11	175	28	69	141	84	4	57	53	60	79	2	836
d__Bacteria	k__norank_d__Bacteria	p__Proteobacteria	c__Alphaproteobacteria	o__Rhizobiales	f__Beijerinckiaceae	g__Roseiarcus	s__unclassified_g__Roseiarcus	OTU1524	0	0	0	0	0	0	0	0	0	0	0	0	0	0	0	3	5	0	9	0	3	3	1	2	1	0	0	3	0	0	30
d__Bacteria	k__norank_d__Bacteria	p__Bacteroidetes	c__Bacteroidia	o__Chitinophagales	f__Chitinophagaceae	g__Taibaiella	s__uncultured_bacterium_g__Taibaiella	OTU691	0	0	0	0	0	0	0	1	0	0	0	0	0	0	0	3	0	1	11	1	2	2	0	0	20	0	0	0	1	0	42
d__Bacteria	k__norank_d__Bacteria	p__Proteobacteria	c__Alphaproteobacteria	o__Micavibrionales	f__norank_o__Micavibrionales	g__norank_f__norank_o__Micavibrionales	s__unclassified_g__norank_f__norank_o__Micavibrionales	OTU427	0	0	2	24	1	4	1	2	6	3	3	3	3	2	4	0	0	0	0	0	0	0	0	0	0	0	0	0	0	0	58
d__Bacteria	k__norank_d__Bacteria	p__Proteobacteria	c__Gammaproteobacteria	o__Xanthomonadales	f__Xanthomonadaceae	g__Thermomonas	s__unclassified_g__Thermomonas	OTU1325	0	0	4	0	0	1	0	1	3	2	0	1	0	0	2	2	14	4	5	1	8	10	8	9	8	19	8	8	12	2	132
d__Bacteria	k__norank_d__Bacteria	p__Proteobacteria	c__Gammaproteobacteria	o__Gammaproteobacteria_Incertae_Sedis	f__unclassified_o__Gammaproteobacteria_Incertae_Sedis	g__Acidibacter	s__unclassified_g__Acidibacter	OTU1285	0	0	0	0	0	0	0	0	0	0	0	0	0	0	0	4	1	0	0	1	0	1	3	2	1	5	1	20	0	1	40
d__Bacteria	k__norank_d__Bacteria	p__Proteobacteria	c__Gammaproteobacteria	o__Betaproteobacteriales	f__Burkholderiaceae	g__Comamonas	s__Comamonas_koreensis	OTU47	17	3	15	7	21	21	8	8	12	12	26	50	11	5	6	15	9	85	18	21	20	3	7	10	24	4	4	7	24	20	493
d__Bacteria	k__norank_d__Bacteria	p__Actinobacteria	c__Actinobacteria	o__Gaiellales	f__norank_o__Gaiellales	g__norank_f__norank_o__Gaiellales	s__unclassified_g__norank_f__norank_o__Gaiellales	OTU1543	0	0	0	0	0	0	1	0	0	0	0	0	1	0	0	1	1	1	1	0	2	3	3	5	1	2	0	10	4	4	40
d__Bacteria	k__norank_d__Bacteria	p__Proteobacteria	c__Alphaproteobacteria	o__Rhizobiales	f__Methylopilaceae	g__norank_f__Methylopilaceae	s__unclassified_g__norank_f__Methylopilaceae	OTU519	0	0	0	1	0	1	0	0	4	0	0	1	8	0	5	0	0	0	0	0	1	0	2	0	0	0	0	0	0	0	23
d__Bacteria	k__norank_d__Bacteria	p__Bacteroidetes	c__Bacteroidia	o__Sphingobacteriales	f__Sphingobacteriaceae	g__Sphingobacterium	s__Sphingobacterium_multivorum	OTU1459	3	6	0	1	4	0	23	8	10	15	29	1	19	13	12	16	18	39	43	22	35	29	18	20	22	9	12	437	26	47	937
d__Bacteria	k__norank_d__Bacteria	p__Proteobacteria	c__Gammaproteobacteria	o__Betaproteobacteriales	f__Burkholderiaceae	g__unclassified_f__Burkholderiaceae	s__unclassified_f__Burkholderiaceae	OTU1164	0	0	1	2	0	4	37	548	1	6	42	3	9	44	6	0	0	14	4	2	3	333	19	152	1	0	12	0	5	1	1249
d__Bacteria	k__norank_d__Bacteria	p__Firmicutes	c__Bacilli	o__Bacillales	f__Planococcaceae	g__Sporosarcina	s__Sporosarcina_globispora_g__Sporosarcina	OTU1392	0	0	0	0	0	0	0	1	0	0	0	0	0	1	0	36	18	1	17	5	4	5	8	5	2	1	4	10	5	8	131
d__Bacteria	k__norank_d__Bacteria	p__Actinobacteria	c__Actinobacteria	o__Frankiales	f__Acidothermaceae	g__Acidothermus	s__unclassified_g__Acidothermus	OTU1408	0	0	0	0	0	0	0	0	0	0	0	0	0	0	0	14	0	0	6	6	0	3	0	4	0	0	1	8	1	7	50
d__Bacteria	k__norank_d__Bacteria	p__Planctomycetes	c__Planctomycetacia	o__Isosphaerales	f__Isosphaeraceae	g__Singulisphaera	s__uncultured_bacterium_g__Singulisphaera	OTU683	0	0	0	0	0	0	0	0	0	0	0	1	5	0	0	3	3	4	6	4	4	3	0	0	0	0	2	0	0	0	35
d__Bacteria	k__norank_d__Bacteria	p__Proteobacteria	c__Gammaproteobacteria	o__Betaproteobacteriales	f__Burkholderiaceae	g__unclassified_f__Burkholderiaceae	s__unclassified_f__Burkholderiaceae	OTU1069	2	0	0	1	0	1	3	0	6	3	1	1	1	2	2	7	4	0	1	2	12	0	2	0	4	2	2	3	1	1	64
d__Bacteria	k__norank_d__Bacteria	p__Actinobacteria	c__Actinobacteria	o__Frankiales	f__Acidothermaceae	g__Acidothermus	s__unclassified_g__Acidothermus	OTU1405	0	0	0	0	0	0	0	0	0	0	0	0	0	0	0	9	0	1	10	5	1	3	1	2	1	1	7	18	1	2	62
d__Bacteria	k__norank_d__Bacteria	p__WPS-2	c__norank_p__WPS-2	o__norank_c__norank_p__WPS-2	f__norank_o__norank_c__norank_p__WPS-2	g__norank_f__norank_o__norank_c__norank_p__WPS-2	s__uncultured_bacterium_g__norank_f__norank_o__norank_c__norank_p__WPS-2	OTU593	0	0	0	0	0	0	0	0	0	0	0	0	0	0	0	1	0	2	3	5	2	2	7	7	4	0	4	1	0	1	39
d__Bacteria	k__norank_d__Bacteria	p__Bacteroidetes	c__Bacteroidia	o__Sphingobacteriales	f__Sphingobacteriaceae	g__Pedobacter	s__uncultured_Sphingobacteriia_bacterium_g__Pedobacter	OTU1466	0	0	0	0	1	0	0	0	1	0	0	0	0	0	0	6	11	2	6	7	7	2	2	2	0	10	1	9	21	12	100
d__Bacteria	k__norank_d__Bacteria	p__Actinobacteria	c__Actinobacteria	o__Micrococcales	f__Microbacteriaceae	g__unclassified_f__Microbacteriaceae	s__unclassified_f__Microbacteriaceae	OTU609	0	0	0	0	0	0	0	0	0	0	0	0	0	0	0	2	10	0	0	3	0	0	0	0	1	8	8	15	1	15	63
d__Bacteria	k__norank_d__Bacteria	p__Proteobacteria	c__Deltaproteobacteria	o__Bdellovibrionales	f__Bdellovibrionaceae	g__Bdellovibrio	s__unclassified_g__Bdellovibrio	OTU850	1	0	0	0	0	1	3	1	0	0	1	0	4	1	1	0	0	5	1	1	13	0	0	0	0	0	0	0	1	0	34
d__Bacteria	k__norank_d__Bacteria	p__Bacteroidetes	c__Bacteroidia	o__Flavobacteriales	f__Flavobacteriaceae	g__Flavobacterium	s__unclassified_g__Flavobacterium	OTU778	0	0	0	0	0	0	0	0	0	0	0	0	0	0	0	7	8	1	8	0	3	0	3	0	3	6	0	1	2	5	47
d__Bacteria	k__norank_d__Bacteria	p__Bacteroidetes	c__Bacteroidia	o__Flavobacteriales	f__Weeksellaceae	g__Chryseobacterium	s__unclassified_g__Chryseobacterium	OTU695	0	1	36	0	0	0	0	0	0	0	0	3	0	1	1	2	0	10	0	0	1	0	2	2	1	6	0	2	0	0	68
d__Bacteria	k__norank_d__Bacteria	p__Firmicutes	c__Bacilli	o__Bacillales	f__Bacillaceae	g__Bacillus	s__Bacillus_drentensis	OTU1101	0	0	0	0	0	3	3	3	1	1	1	0	1	0	1	48	14	11	21	15	17	8	18	9	5	16	9	36	14	11	266
d__Bacteria	k__norank_d__Bacteria	p__Proteobacteria	c__Gammaproteobacteria	o__Xanthomonadales	f__Xanthomonadaceae	g__Pseudoxanthomonas	s__Pseudoxanthomonas_mexicana	OTU1315	16	4	30	67	16	4	17	17	112	38	33	54	52	15	49	72	93	145	16	24	351	38	11	11	116	25	8	8	51	15	1508
d__Bacteria	k__norank_d__Bacteria	p__Bacteroidetes	c__Bacteroidia	o__Flavobacteriales	f__Flavobacteriaceae	g__Flavobacterium	s__Flavobacterium_ginsengisoli	OTU1214	25	255	46	248	6	46	48	21	11	19	40	1	25	115	19	56	110	49	11	21	11	20	15	20	474	156	11	21	208	44	2152
d__Bacteria	k__norank_d__Bacteria	p__Actinobacteria	c__Actinobacteria	o__Solirubrobacterales	f__Solirubrobacteraceae	g__Conexibacter	s__unclassified_g__Conexibacter	OTU1071	0	0	0	0	0	0	1	0	0	0	0	0	0	0	0	5	2	0	3	1	0	0	2	2	1	1	2	7	1	6	34
d__Bacteria	k__norank_d__Bacteria	p__Proteobacteria	c__Gammaproteobacteria	o__Pseudomonadales	f__Pseudomonadaceae	g__Pseudomonas	s__Pseudomonas_anguilliseptica	OTU66	0	0	1	5	0	0	0	1	3	8	0	1	0	0	2	0	0	0	0	0	0	0	0	0	0	1	0	0	1	0	23
d__Bacteria	k__norank_d__Bacteria	p__Proteobacteria	c__Gammaproteobacteria	o__Xanthomonadales	f__Xanthomonadaceae	g__Lysobacter	s__unclassified_g__Lysobacter	OTU1318	1	0	2	0	1	0	6	1	10	10	3	17	3	1	5	52	29	16	43	16	63	14	12	7	44	6	22	1	10	1	396
d__Bacteria	k__norank_d__Bacteria	p__Proteobacteria	c__Alphaproteobacteria	o__Rhizobiales	f__Xanthobacteraceae	g__Bradyrhizobium	s__unclassified_g__Bradyrhizobium	OTU587	6	17	13	27	5	21	83	13	27	16	15	13	62	15	57	445	291	172	416	215	267	338	340	211	133	129	237	90	90	230	3994
d__Bacteria	k__norank_d__Bacteria	p__Proteobacteria	c__Gammaproteobacteria	o__Betaproteobacteriales	f__Burkholderiaceae	g__Verticia	s__unclassified_g__Verticia	OTU109	7	3	1	1	67	12	5	7	6	7	2	2	2	1	6	0	0	0	0	0	0	0	0	0	0	0	0	0	0	0	129
d__Bacteria	k__norank_d__Bacteria	p__Proteobacteria	c__Alphaproteobacteria	o__Acetobacterales	f__Acetobacteraceae	g__Roseomonas	s__unclassified_g__Roseomonas	OTU425	0	0	0	1	1	0	2	0	0	0	2	0	2	4	0	0	1	0	0	0	5	0	0	0	0	0	0	1	0	0	19
d__Bacteria	k__norank_d__Bacteria	p__Acidobacteria	c__Acidobacteriia	o__Acidobacteriales	f__Acidobacteriaceae_Subgroup_1	g__Granulicella	s__unclassified_g__Granulicella	OTU1531	0	0	0	0	0	0	0	0	0	0	0	0	0	0	0	4	0	50	2	123	1	74	70	159	2	3	116	6	3	21	634
d__Bacteria	k__norank_d__Bacteria	p__Proteobacteria	c__Alphaproteobacteria	o__Caulobacterales	f__Caulobacteraceae	g__Asticcacaulis	s__uncultured_bacterium_g__Asticcacaulis	OTU1520	0	0	0	0	0	0	0	0	0	0	0	0	0	0	0	0	0	1	0	4	0	92	9	26	1	11	94	0	3	2	243
d__Bacteria	k__norank_d__Bacteria	p__Bacteroidetes	c__Bacteroidia	o__Flavobacteriales	f__Weeksellaceae	g__Chryseobacterium	s__unclassified_g__Chryseobacterium	OTU266	57	5	9	2	2	6	11	5	42	5	6	102	8	0	5	0	0	0	0	0	0	3	0	0	0	0	0	0	1	0	269
d__Bacteria	k__norank_d__Bacteria	p__Bacteroidetes	c__Bacteroidia	o__Cytophagales	f__Spirosomaceae	g__Leadbetterella	s__unclassified_g__Leadbetterella	OTU225	29	5	0	1	0	2	0	0	5	0	1	1	6	2	1	0	1	0	0	0	0	1	0	0	0	0	0	0	0	0	55
d__Bacteria	k__norank_d__Bacteria	p__Bacteroidetes	c__Bacteroidia	o__Sphingobacteriales	f__Sphingobacteriaceae	g__Pedobacter	s__unclassified_g__Pedobacter	OTU256	6	0	1	3	0	0	0	1	5	0	1	11	0	0	0	9	4	18	6	2	9	2	12	6	8	22	1	29	21	5	182
d__Bacteria	k__norank_d__Bacteria	p__Bacteroidetes	c__Bacteroidia	o__Flavobacteriales	f__Weeksellaceae	g__Moheibacter	s__Moheibacter_sediminis	OTU99	1	2	3	25	31	0	2	4	8	1	24	20	1	2	8	0	0	0	0	0	0	0	0	0	0	1	0	0	0	2	135
d__Bacteria	k__norank_d__Bacteria	p__Proteobacteria	c__Gammaproteobacteria	o__Xanthomonadales	f__Rhodanobacteraceae	g__Chujaibacter	s__unclassified_g__Chujaibacter	OTU624	0	0	1	0	0	0	0	0	0	0	0	0	1	0	0	155	939	73	106	84	45	38	85	54	92	428	54	1651	156	82	4044
d__Bacteria	k__norank_d__Bacteria	p__Proteobacteria	c__Gammaproteobacteria	o__Betaproteobacteriales	f__Burkholderiaceae	g__Burkholderia-Caballeronia-Paraburkholderia	s__unclassified_g__Burkholderia-Caballeronia-Paraburkholderia	OTU651	0	0	0	0	0	0	0	0	0	0	0	0	0	0	0	6	3	1	5	2	1	0	3	1	0	0	0	1	1	0	24
d__Bacteria	k__norank_d__Bacteria	p__Proteobacteria	c__Alphaproteobacteria	o__Rhizobiales	f__Beijerinckiaceae	g__Methylobacterium	s__Methylobacterium_salsuginis	OTU1581	0	0	0	0	0	0	1	1	0	0	0	1	0	0	0	16	10	15	8	18	15	22	28	30	1	2	6	7	4	17	202
d__Bacteria	k__norank_d__Bacteria	p__Bacteroidetes	c__Bacteroidia	o__Sphingobacteriales	f__Sphingobacteriaceae	g__norank_f__Sphingobacteriaceae	s__Sphingobacterium_sp._MIMdw12	OTU8	87	31	2	0	0	11	4	4	26	1	5	3	5	0	5	0	0	0	1	0	0	0	0	0	0	0	0	0	0	0	185
d__Bacteria	k__norank_d__Bacteria	p__Proteobacteria	c__Alphaproteobacteria	o__Acetobacterales	f__Acetobacteraceae	g__Acidiphilium	s__uncultured_bacterium_g__Acidiphilium	OTU1588	0	0	0	0	0	0	0	0	0	0	0	0	0	0	0	1	1	0	1	0	0	0	1	0	2	13	1	5	16	3	44
d__Bacteria	k__norank_d__Bacteria	p__Proteobacteria	c__Gammaproteobacteria	o__Betaproteobacteriales	f__Burkholderiaceae	g__unclassified_f__Burkholderiaceae	s__unclassified_f__Burkholderiaceae	OTU414	11	2	12	8	0	4	0	1	2	0	1	3	2	50	1	0	0	0	0	0	0	0	0	0	0	0	0	0	0	0	97
d__Bacteria	k__norank_d__Bacteria	p__Bacteroidetes	c__Bacteroidia	o__Flavobacteriales	f__Flavobacteriaceae	g__Flavobacterium	s__unclassified_g__Flavobacterium	OTU957	3	2	1	0	0	0	1	0	0	0	0	8	1	0	1	17	24	87	9	36	35	114	30	31	34	37	22	7	66	103	669
d__Bacteria	k__norank_d__Bacteria	p__Actinobacteria	c__Actinobacteria	o__Solirubrobacterales	f__Solirubrobacteraceae	g__norank_f__Solirubrobacteraceae	s__uncultured_bacterium_g__norank_f__Solirubrobacteraceae	OTU1061	0	0	0	0	0	0	0	0	0	0	0	0	0	0	0	1	0	0	0	2	0	0	2	1	0	0	3	0	0	0	9
d__Bacteria	k__norank_d__Bacteria	p__Bacteroidetes	c__Bacteroidia	o__Flavobacteriales	f__Flavobacteriaceae	g__Flavobacterium	s__unclassified_g__Flavobacterium	OTU1178	36	17	84	19	6	4	14	12	31	32	260	67	8	13	15	487	79	197	120	612	273	104	152	1574	79	98	34	29	51	48	4555
d__Bacteria	k__norank_d__Bacteria	p__Proteobacteria	c__Gammaproteobacteria	o__Pseudomonadales	f__Pseudomonadaceae	g__Pseudomonas	s__Pseudomonas_brenneri	OTU279	1282	1826	114	59	324	1412	189	1000	1672	579	382	824	164	36	538	0	0	0	2	4	0	0	1	1	0	0	1	0	1	1	10412
d__Bacteria	k__norank_d__Bacteria	p__Proteobacteria	c__Gammaproteobacteria	o__Betaproteobacteriales	f__Nitrosomonadaceae	g__Nitrosospira	s__uncultured_bacterium_g__Nitrosospira	OTU722	0	0	0	0	1	0	0	0	0	2	0	0	0	0	0	17	16	8	14	5	1	3	0	3	3	2	4	1	1	4	85
d__Bacteria	k__norank_d__Bacteria	p__Bacteroidetes	c__Bacteroidia	o__Sphingobacteriales	f__Sphingobacteriaceae	g__unclassified_f__Sphingobacteriaceae	s__unclassified_f__Sphingobacteriaceae	OTU976	0	0	0	0	0	0	0	0	0	0	0	0	0	0	0	0	0	2	0	0	0	15	0	4	0	5	3	1	2	2	34
d__Bacteria	k__norank_d__Bacteria	p__Proteobacteria	c__Gammaproteobacteria	o__Xanthomonadales	f__Xanthomonadaceae	g__Lysobacter	s__Lysobacter_gummosus	OTU738	0	0	5	1	0	2	26	4	3	14	24	0	0	0	9	1	1	42	0	0	12	0	14	0	0	1	0	1	3	0	163
d__Bacteria	k__norank_d__Bacteria	p__Proteobacteria	c__Deltaproteobacteria	o__Myxococcales	f__Polyangiaceae	g__Pajaroellobacter	s__uncultured_bacterium_g__Pajaroellobacter	OTU50	1	0	6	0	0	0	3	3	12	0	0	26	0	0	0	0	0	0	0	0	0	0	0	0	0	0	0	0	0	0	51
d__Bacteria	k__norank_d__Bacteria	p__Proteobacteria	c__Alphaproteobacteria	o__Sphingomonadales	f__Sphingomonadaceae	g__Qipengyuania	s__uncultured_bacterium_g__Qipengyuania	OTU888	0	0	1	1	0	3	9	0	0	0	1	1	0	1	0	3	3	5	0	1	21	3	6	9	8	4	0	0	0	1	81
d__Bacteria	k__norank_d__Bacteria	p__Actinobacteria	c__Actinobacteria	o__Micrococcales	f__Micrococcaceae	g__Paenarthrobacter	s__unclassified_g__Paenarthrobacter	OTU725	0	0	0	1	3	1	22	0	0	2	0	2	0	6	5	3	1	10	7	3	19	0	1	2	2	3	7	2	4	2	108
d__Bacteria	k__norank_d__Bacteria	p__Proteobacteria	c__Alphaproteobacteria	o__Caulobacterales	f__Caulobacteraceae	g__norank_f__Caulobacteraceae	s__uncultured_Caulobacter_sp._g__norank	OTU1039	0	0	0	0	0	0	0	0	0	0	0	0	0	0	0	5	3	1	1	3	4	7	18	4	1	13	11	4	2	0	77
d__Bacteria	k__norank_d__Bacteria	p__Actinobacteria	c__Actinobacteria	o__Propionibacteriales	f__Nocardioidaceae	g__Nocardioides	s__unclassified_g__Nocardioides	OTU296	0	0	0	0	0	2	0	0	1	5	0	2	6	1	3	3	6	2	1	2	34	0	1	1	6	1	3	0	2	7	89
d__Bacteria	k__norank_d__Bacteria	p__Proteobacteria	c__Alphaproteobacteria	o__Rhizobiales	f__Xanthobacteraceae	g__Rhodopseudomonas	s__unclassified_g__Rhodopseudomonas	OTU928	11	15	18	37	4	18	39	6	49	18	21	18	44	10	45	133	130	79	367	99	217	74	77	38	76	39	34	26	33	67	1842
